# Supplementary material for: Validation of artificial intelligence-based digital microscopy for automated detection of Schistosoma haematobium eggs in urine in Gabon
Source: PLoS Negl Trop Dis. 2024 Feb 23;18(2):e0011967. doi: 10.1371/journal.pntd.0011967 (PMC10917302; doi:10.1371/journal.pntd.0011967)
Supplement: S1 Raw Dataset — Overall raw dataset containing data for Schistoscope validation on fresh urine samples (study A), Banked slides (study B) and quality control of banked slides. (XLSX) [file pntd.0011967.s007.xlsx]

## Sheet: Study A dataset 
INSPiRED ID	Date	Microscopy count/10mL urine	Microscopy status	UCP-LF CAA conc (pg/mL)	UCP-LF CAA status	final CAA	Final CAA status	qPCR Ctav	qPCR status	Schistoscope ID	Schistoscope count/10mL	Schistoscope status	Composite (PCR and/or CAA)
INS1033	2023-02-08	35	P	73.97	P	67.6513	1	27.58	P	S2	56	P	P
INS1034	2023-02-08	0	N	127.08	P	122.909	1	29.82	P	S4	2	P	P
INS1035	2023-02-15	0	N	3.16	P	3.54404	1	41	N	S5	0	N	P
INS1036	2023-02-08	0	N	19.27	P	17.5759	1	34.51	P	S2	0	N	P
INS1037	2023-02-08	18	P	124.63	P	120.167	1	30.93	P	S2	5	P	P
INS1038	2023-02-08	0	N	126.51	P	122.277	1	36.71	P	S3	0	N	P
INS1040	2023-02-09	0	N	6.98	P	6.60239	1	41	N	S5	0	N	P
INS1041	2023-02-13	0	N	12.43	P	13.3172	1	34.05	P	S2	4	P	P
INS1042	2023-02-13	1	P	1.7	N	1.92741	0	41	N	S3	0	N	N
INS1043	2023-02-08	0	N	0	N	0	0	41	N	S5	1	P	N
INS1045	2023-02-08	0	N	0	N	0	0	41	N	S2	0	N	N
INS1046	2023-02-08	0	N	0	N	0	0	41	N	S1	0	N	N
INS1047	2023-02-08	0	N	3.36	P	3.24115	1	41	N	S1	0	N	P
INS1052	2023-02-08	17	P	262.32	P	319.891	1	26.85	P	S4	3	P	P
INS1053	2023-02-15	62	P	102.89	P	101.804	1	24.47	P	S1	15	P	P
INS1054	2023-02-08	0	N	26.89	P	26.5012	1	41	N	S4	0	N	P
INS1055	2023-02-08	95	P	124.11	P	119.591	1	32.41	P	S2	52	P	P
INS1056	2023-02-08	0	N	0.4	N	0.304444	0	41	N	S5	0	N	N
INS1059	2023-02-08	1	P	0	N	0	0	34.17	P	S3	0	N	P
INS1060	2023-02-08	0	N	0.92	N	0.858767	0	27.52	P	S5	0	N	P
INS1062	2023-02-09	0	N	0.05	N	0	0	34.6	P	S4	0	N	P
INS1063	2023-02-09	125	P	123.37	P	118.764	1	25.67	P	S1	13	P	P
INS1064	2023-02-09	0	N	34.56	P	31.149	1	41	N	S1	0	N	P
INS1065	2023-02-09	1	P	22.75	P	20.6595	1	30.02	P	S2	0	N	P
INS1067	2023-02-09	0	N	0	N	0	0	41	N	S4	7	P	N
INS1067	2023-02-08	6	P	68.87	P	62.7523	1	41	N	S4	7	P	P
INS1069	2023-02-09	2	P	45.95	P	41.412	1	36.31	P	S2	2	P	P
INS1071	2023-02-09	0	N	0	N	0	0	41	N	S3	0	N	N
INS1072	2023-02-09	7	P	1.59	N	1.53148	0	34.88	P	S2	0	N	P
INS1075	2023-02-09	20	P	83.95	P	77.4172	1	32.55	P	S5	14	P	P
INS1076	2023-02-09	0	N	0	N	0	0	41	N	S5	0	N	N
INS1081	2023-02-09	1	P	1.92	N	1.86409	0	41	N	S5	0	N	N
INS1084	2023-02-09	44	P	163.76	P	166.775	1	33.48	P	S4	26	P	P
INS1085	2023-02-13	51	P	19.02	P	20.0626	1	32.39	P	S5	23	P	P
INS1086	2023-02-13	0	N	0	N	0	0	41	N	S1	0	N	N
INS1087	2023-02-09	0	N	0.14	N	0.00537695	0	41	N	S2	4	P	N
INS1088	2023-02-13	0	N	3	P	3.36678	1	28.04	P	S4	0	N	P
INS1089	2023-02-13	227	P	478.53	P	446.174	1	28.18	P	S3	193	P	P
INS1090	2023-02-13	0	N	5.25	P	5.79649	1	28.47	P	S5	0	N	P
INS1091	2023-02-13	0	N	0.08	N	0.0592996	0	34.9	P	S5	0	N	P
INS1092	2023-02-13	18	P	0.87	N	0.996759	0	26.91	P	S5	9	P	P
INS1096	2023-02-13	2	P	61.19	P	61.7678	1	32.79	P	S2	0	N	P
INS1097	2023-02-13	44	P	0	N	1000	1	24.93	P	S2	14	P	P
INS1098	2023-02-13	400	P	677.3	P	623.057	1	26.41	P	S1	165	P	P
INS1099	2023-02-13	159	P	613.66	P	566.676	1	25.79	P	S1	33	P	P
INS1100	2023-02-13	0	N	139.86	P	136.754	1	32.39	P	S3	0	N	P
INS1101	2023-02-13	15	P	138.85	P	135.808	1	34.66	P	S1	0	N	P
INS1103	2023-02-13	25	P	85.82	P	85.506	1	27.49	P	S4	17	P	P
INS1104	2023-02-13	1	P	6.76	P	7.39525	1	41	N	S3	4	P	P
INS1105	2023-02-13	3	P	244.68	P	234.142	1	29.99	P	S3	2	P	P
INS1108	2023-02-13	68	P	131.18	P	128.586	1	27.89	P	S4	34	P	P
INS1110	2023-02-13	492	P	156.81	P	152.653	1	41	N	S5	160	P	P
INS1114	2023-02-14	114	P	205.17	P	197.676	1	26.72	P	S5	16	P	P
INS1115	2023-02-15	0	N	0.1	N	0.1	0	41	N	S4	0	N	N
INS1115	2023-02-14	2	P	3.67	P	4.08994	1	32.89	P	S4	0	N	P
INS1116	2023-02-15	0	N	0	N	0	0	41	N	S1	0	N	N
INS1119	2023-02-15	0	N	0.17	N	0.166527	0	41	N	S3	19	P	N
INS1120	2023-02-15	0	N	21.63	P	22.7042	1	33.28	P	S3	4	P	P
INS1121	2023-02-15	1	P	1.35	N	1.53767	0	28.84	P	S1	0	N	P
INS1122	2023-02-15	10	P	43.25	P	44.2363	1	25.71	P	S2	5	P	P
INS1123	2023-02-15	75	P	0.22	N	0.229188	0	21.43	P	S5	47	P	P
INS1124	2023-02-15	0	N	0	N	0	0	41	N	S3	0	N	N
INS1125	2023-02-15	0	N	0	N	0	0	41	N	S2	1	P	N
INS1126	2023-02-15	0	N	0	N	0	0	41	N	S5	0	N	N
INS1127	2023-02-15	0	N	0.35	N	0.391767	0	41	N	S4	0	N	N
INS1128	2023-02-15	0	N	0	N	0	0	41	N	S2	0	N	N
INS1129	2023-02-15	0	N	0	N	0	0	41	N	S5	0	N	N
INS1130	2023-02-15	41	P	31.18	P	32.2858	1	25.76	P	S2	37	P	P
INS1131	2023-02-15	0	N	1.22	N	1.39405	0	41	N	S1	0	N	N
INS1132	2023-02-15	0	N	0	N	0	0	41	N	S1	0	N	N
INS1133	2023-02-15	5	P	12.39	P	13.2757	1	30.47	P	S4	10	P	P
INS1134	2023-02-17	0	N	0	N	0	0	41	N	S4	0	N	N
INS1136	2023-02-17	1200	P	36.45	P	37.5267	1	26.77	P	S5	456	P	P
INS1137	2023-02-17	0	N	0	N	0	0	41	N	S2	0	N	N
INS1138	2023-02-17	0	N	0	N	0	0	41	N	S1	0	N	N
INS1139	2023-02-17	0	N	0	N	0	0	35.52	P	S1	0	N	P
INS1140	2023-02-17	0	N	0	N	0	0	41	N	S2	0	N	N
INS1141	2023-02-17	0	N	0	N	0	0	41	N	S3	0	N	N
INS1142	2023-02-17	40	P	33.79	P	34.8887	1	27.8	P	S4	22	P	P
INS1143	2023-02-17	0	N	0	N	0	0	41	N	S5	0	N	N
INS1144	2023-02-20	4	P	114.63	P	116.686	1	34.87	P	S3	2	P	P
INS1145	2023-02-20	346	P	0	N	1000	1	24.78	P	S2	177	P	P
INS1146	2023-02-20	1	P	37.67	P	38.3432	1	30.26	P	S1	0	N	P
INS1147	2023-02-20	0	N	0.54	N	0.507062	0	41	N	S3	0	N	N
INS1148	2023-02-20	46	P	17	P	16.5035	1	25.48	P	S5	6	P	P
INS1149	2023-02-20	0	N	5.93	P	5.3388	1	30.66	P	S4	0	N	P
INS1150	2023-02-20	0	N	0.62	N	0.703973	0	41	N	S5	0	N	N
INS1151	2023-02-20	0	N	0	N	0	0	41	N	S2	0	N	N
INS1152	2023-02-20	0	N	0	N	0	0	31.91	P	S4	0	N	P
INS1153	2023-02-20	0	N	0	N	0	0	41	N	S1	0	N	N
INS1154	2023-02-20	0	N	0	N	0	0	41	N	S2	4	P	N
INS1155	2023-02-20	0	N	0.08	N	0.0569579	0	41	N	S1	0	N	N
INS1156	2023-02-20	0	N	50.97	P	51.8116	1	41	N	S1	0	N	P
INS1157	2023-02-20	0	N	1.26	N	1.08974	0	41	N	S2	0	N	N
INS1158	2023-02-20	0	N	0.35	N	0.356367	0	41	N	S4	0	N	N
INS1159	2023-02-20	0	N	1.58	N	1.35784	0	41	N	S5	0	N	N
INS1160	2023-02-20	0	N	2.15	P	1.84361	0	41	N	S5	0	N	N
INS1161	2023-02-20	0	N	2.6	P	0	0	41	N	S2	5	P	N
INS1162	2023-02-20	0	N	0.42	N	0.412433	0	41	N	S4	0	N	N
INS1163	2023-02-20	0	N	0.92	N	0.809564	0	41	N	S3	0	N	N
INS1164	2023-02-20	0	N	0	N	0.0107377	0	41	N	S5	0	N	N
INS1165	2023-02-20	0	N	0.19	N	0.2341	0	41	N	S3	24	P	N
INS1166	2023-02-20	0	N	0.04	N	0.121177	0	41	N	S4	0	N	N
INS1167	2023-02-20	0	N	0	N	0	0	41	N	S3	0	N	N
INS1168	2023-02-20	0	N	0	N	0	0	41	N	S5	0	N	N
INS1169	2023-02-20	0	N	0	N	0	0	41	N	S1	0	N	N
INS1170	2023-02-20	0	N	1.09	N	0.945857	0	41	N	S1	0	N	N
INS1171	2023-02-20	0	N	0	N	0	0	41	N	S5	6	P	N
INS1172	2023-02-20	0	N	1.12	N	0.968243	0	41	N	S3	0	N	N
INS1173	2023-02-21	148	P	138.66	P	139.309	1	25.92	P	S1	43	P	P
INS1174	2023-02-22	0	N	0.17	N	0.220648	0	41	N	S3	0	N	N
INS1175	2023-02-22	0	N	1.09	N	0.942062	0	41	N	S2	0	N	N
INS1176	2023-02-22	0	N	0	N	0.0402981	0	41	N	S4	0	N	N
INS1177	2023-02-22	0	N	1.46	N	1.25567	0	41	N	S4	0	N	N
INS1178	2023-02-22	0	N	0.38	N	0.383229	0	41	N	S3	0	N	N
INS1179	2023-02-22	0	N	0	N	0.0309931	0	41	N	S3	16	P	N
INS1182	2023-02-22	0	N	0.71	N	0.64073	0	41	N	S1	0	N	N
INS1184	2023-02-23	12	P	0.01	N	0.0954944	0	26.57	P	S3	14	P	P
INS1185	2023-02-23	0	N	0	N	0	0	28.98	P	S1	0	N	P
INS1186	2023-02-23	31	P	70.95	P	73.2093	1	29.67	P	S4	70	P	P
INS1187	2023-02-23	2	P	0.25	N	0.282005	0	32.95	P	S1	0	N	P
INS1188	2023-02-23	0	N	1.56	N	1.33947	0	41	N	S2	0	N	N
INS1190	2023-02-24	0	N	0.76	N	0.67559	0	41	N	S1	0	N	N
INS1191	2023-02-24	0	N	0.66	N	0.599495	0	41	N	S2	0	N	N
INS1192	2023-02-24	0	N	0	N	0	0	41	N	S2	0	N	N
INS1193	2023-02-24	0	N	0.47	N	0.448003	0	36.35	P	S5	1	P	P
INS1194	2023-02-24	0	N	0	N	0.00784947	0	41	N	S4	0	N	N
INS1195	2023-02-24	0	N	0.25	N	0.281758	0	41	N	S3	1	P	N
INS1196	2023-02-24	0	N	1.67	N	1.43536	0	41	N	S4	0	N	N
INS1198	2023-02-24	0	N	0.54	N	0.502957	0	41	N	S2	0	N	N
INS1199	2023-02-24	0	N	0.2	N	0.239608	0	41	N	S5	0	N	N
INS1201	2023-02-24	0	N	1.05	N	0.913228	0	41	N	S3	0	N	N
INS1202	2023-02-24	0	N	0.41	N	0.402528	0	41	N	S5	12	P	N
INS1203	2023-02-24	0	N	0.14	N	0.194948	0	41	N	S1	18	P	N
INS1204	2023-02-24	0	N	0.59	N	0.542319	0	41	N	S3	0	N	N
INS1207	2023-02-24	0	N	0.88	N	0.775096	0	36.49	P	S5	0	N	P
INS1208	2023-02-24	0	N	1.26	N	1.08405	0	41	N	S1	1	P	N
INS1209	2023-02-24	0	N	1.23	N	1.06431	0	33.36	P	S2	0	N	P
INS1210	2023-02-24	0	N	0.89	N	0.782167	0	41	N	S4	0	N	N
INS1211	2023-02-24	0	N	1.23	N	1.0602	0	41	N	S3	0	N	N
INS1212	2023-02-24	0	N	0	N	0.0194767	0	41	N	S1	0	N	N
INS1214	2023-02-24	0	N	0.47	N	0.451246	0	41	N	S2	0	N	N
INS1215	2023-02-24	0	N	0.49	N	0.461968	0	41	N	S4	1	P	N
INS1216	2023-02-24	0	N	2.87	P	0	0	36.34	P	S2	0	N	P
INS1218	01-Mar-23	0	N	0.22	N	0.260314	0	36.33	P	S2	0	N	P
INS1219	01-Mar-23	231	P	123.59	P	125.227	1	24.66	P	S5	97	P	P
INS1220	01-Mar-23	75	P	0.12	N	0.328723	0	25.28	P	S3	56	P	P
INS1222	01-Mar-23	0	N	0.06	N	0.277339	0	36.36	P	S4	0	N	P
INS1223	01-Mar-23	0	N	1.63	N	1.3989	0	41	N	S1	0	N	N
INS1225	01-Mar-23	186	P	398.32	P	333.608	1	25.92	P	S4	56	P	P
INS1226	01-Mar-23	829	P	405.26	P	530.126	1	22.95	P	S1	584	P	P
INS1227	01-Mar-23	0	N	0	N	0.0600174	0	35.79	P	S4	0	N	P
INS1229	01-Mar-23	0	N	23	P	22.7955	1	41	N	S2	7	P	P
INS1230	01-Mar-23	68	P	109.98	P	111.84	1	29	P	S1	20	P	P
INS1231	01-Mar-23	0	N	5.38	P	0	0	41	N	S5	0	N	N
INS1232	01-Mar-23	20	P	55.19	P	56.8415	1	31.85	P	S4	10	P	P
INS1233	01-Mar-23	0	N	4.77	P	0	0	30.94	P	S1	0	N	P
INS1234	01-Mar-23	34	P	13.42	P	12.8045	1	26.94	P	S1	16	P	P
INS1238	01-Mar-23	0	N	0.62	N	0.565927	0	41	N	S2	0	N	N
INS1239	01-Mar-23	5	P	25.83	P	25.7794	1	32.04	P	S3	0	N	P
INS1240	01-Mar-23	8	P	4418.39	P	985.758	1	27.52	P	S2	10	P	P
INS1241	01-Mar-23	0	N	6.82	P	6.19464	1	41	N	S4	0	N	P
INS1242	01-Mar-23	0	N	0.32	N	0.333505	0	41	N	S3	0	N	N
INS1243	01-Mar-23	0	N	2.79	P	0	0	41	N	S4	0	N	N
INS1245	01-Mar-23	25	P	101.64	P	104.068	1	23.61	P	S5	11	P	P
INS1246	01-Mar-23	0	N	1.95	N	1.67212	0	35.39	P	S2	0	N	P
INS1247	2023-02-28	1249	P	221.3	P	247.83	1	25.5	P	S1	246	P	P
INS1248	2023-02-28	44	P	148.85	P	156.72	1	25.54	P	S2	22	P	P
INS1249	2023-02-28	32	P	176.98	P	190.908	1	25.42	P	S2	10	P	P
INS1250	2023-02-28	24	P	185.2	P	201.184	1	26.23	P	S3	0	N	P
INS1251	2023-02-28	0	N	11.88	P	10.8193	1	35.92	P	S5	0	N	P
INS1252	2023-02-28	18	P	172	P	184.756	1	23.89	P	S1	5	P	P
INS1253	2023-02-28	2516	P	485.78	P	682.315	1	26.57	P	S3	1623	P	P
INS1254	2023-02-28	12	P	299.67	P	358.324	1	26.55	P	S5	4	P	P
INS1255	2023-02-28	32	P	3.63	P	3.3507	1	33.61	P	S4	27	P	P
INS1256	2023-02-28	347	P	6.34	P	5.7695	1	29.21	P	S1	224	P	P
INS1257	2023-02-28	13	P	129.37	P	133.893	1	26.07	P	S3	4	P	P
INS1259	2023-02-28	0	N	0	N	0	0	41	N	S1	0	N	N
INS1260	2023-02-28	1	P	80.22	P	79.2891	1	29.52	P	S3	13	P	P
INS1262	2023-02-28	258	P	93.07	P	93.1525	1	25.93	P	S5	192	P	P
INS1263	2023-02-27	1	P	0	N	0	0	41	N	S4	0	N	N
INS1264	01-Mar-23	0	N	23.86	P	22.0866	1	28.01	P	S2	6	P	P
INS1265	2023-02-07	4	P	3233.46	P	1000	1	36.9	P	S4	3	P	P
INS1266	2023-02-08	0	N	0	N	0	0	41	N	S5	0	N	N
INS1267	2023-02-08	0	N	0	N	0	0	41	N	S4	0	N	N
INS1268	2023-02-08	14	P	47.89	P	43.18	1	31.22	P	S2	8	P	P
INS1269	2023-02-08	11	P	286.11	P	367.909	1	26.25	P	S4	9	P	P
INS1270	2023-02-08	0	N	0	N	0	0	32.13	P	S1	0	N	P
INS1271	2023-02-07	0	N	7.86	P	7.4036	1	41	N	S3	0	N	P
INS1272	2023-02-07	11	P	25.82	P	23.3776	1	35.13	P	S5	4	P	P
INS1273	2023-02-08	0	N	0	N	0	0	35.7	P	S4	0	N	P
INS1274	2023-02-07	0	N	51.08	P	46.0977	1	28.71	P	S2	0	N	P
INS1275	2023-02-07	0	N	0	N	0	0	41	N	S3	1	P	N
INS1276	2023-02-08	0	N	0	N	0	0	41	N	S3	0	N	N
INS1277	2023-02-08	0	N	1.72	N	1.6622	0	41	N	S3	0	N	N
INS1278	2023-02-08	2	P	0	N	0	0	34.4	P	S4	3	P	P
INS1279	2023-02-07	21	P	0.4	N	0.306141	0	27.68	P	S4	11	P	P
INS1280	2023-02-08	0	N	0	N	0	0	41	N	S1	0	N	N
INS1281	2023-02-07	0	N	3.61	P	3.48583	1	41	N	S5	0	N	P
INS1282	2023-02-07	0	N	0	N	0	0	41	N	S4	0	N	N
INS1283	2023-02-07	0	N	1.39	N	1.33513	0	41	N	S2	0	N	N
INS1284	2023-02-08	0	N	0	N	0	0	41	N	S2	0	N	N
INS1286	2023-02-07	0	N	0	N	0	0	41	N	S3	0	N	N
INS1287	2023-02-08	0	N	155.26	P	156.116	1	41	N	S4	0	N	P
INS1288	2023-02-09	0	N	0	N	0	0	41	N	S3	48	P	N
INS1289	2023-02-08	0	N	0	N	0	0	41	N	S1	0	N	N
INS1292	2023-02-08	8	P	55.81	P	50.4601	1	41	N	S5	6	P	P
INS1294	2023-02-08	0	N	0	N	0	0	41	N	S5	0	N	N
INS1295	2023-02-08	0	N	0	N	0	0	41	N	S5	0	N	N
INS1296	2023-02-08	0	N	29.15	P	26.3305	1	41	N	S2	0	N	P
INS1298	2023-02-07	1	P	0	N	0	0	41	N	S4	0	N	N
INS1299	2023-02-07	106	P	0.81	N	0.746093	0	41	N	S5	56	P	N
INS1300	2023-02-07	0	N	4.33	P	4.15882	1	26.24	P	S2	2	P	P
INS1301	2023-02-08	21	P	84.98	P	78.4348	1	26.21	P	S3	0	N	P
INS1302	2023-02-08	3	P	30.96	P	42.6077	1	34.39	P	S5	0	N	P
INS1304	2023-02-08	0	N	3.03	P	2.93333	1	41	N	S5	0	N	P
INS1306	2023-02-08	0	N	0	N	0	0	41	N	S3	0	N	N
INS1307	2023-02-08	1	P	12.12	P	11.2305	1	41	N	S2	0	N	P
INS1308	2023-02-08	0	N	100.19	P	93.8826	1	41	N	S3	0	N	P
INS1309	2023-02-09	0	N	0	N	0	0	41	N	S4	0	N	N
INS1310	2023-02-13	0	N	0.32	N	0.353535	0	41	N	S3	0	N	N
INS1311	2023-02-13	0	N	0.09	N	0.067578	0	41	N	S5	0	N	N
INS1312	2023-02-13	0	N	0	N	0	0	35.27	P	S3	0	N	P
INS1313	2023-02-13	0	N	0.22	N	0.237744	0	41	N	S1	0	N	N
INS1314	2023-02-09	178	P	214.69	P	238.174	1	41	N	S1	166	P	P
INS1316	2023-02-13	0	N	0.24	N	0.25212	0	41	N	S3	0	N	N
INS1317	2023-02-13	150	P	342.11	P	323.153	1	29.13	P	S2	50	P	P
INS1318	2023-02-13	0	N	6.94	P	7.58894	1	31	P	S2	0	N	P
INS1319	2023-02-13	0	N	0.13	N	0.127322	0	41	N	S1	0	N	N
INS1320	2023-02-13	0	N	2.81	P	3.16255	1	41	N	S1	0	N	P
INS1321	2023-02-09	72	P	213.07	P	235.685	1	24.91	P	S4	22	P	P
INS1323	2023-02-13	82	P	884.66	P	805.428	1	27.51	P	S2	33	P	P
INS1325	2023-02-13	0	N	0	N	0	0	41	N	S1	0	N	N
INS1326	2023-02-13	4	P	25.9	P	27.0037	1	33.09	P	S2	4	P	P
INS1327	2023-02-09	0	N	0	N	0	0	41	N	S5	0	N	N
INS1329	2023-02-13	5	P	19.87	P	20.9256	1	35.79	P	S5	0	N	P
INS1331	2023-02-13	0	N	0	N	0	0	41	N	S3	0	N	N
INS1332	2023-02-09	9	P	3.62	P	3.49063	1	32.83	P	S2	12	P	P
INS1333	2023-02-13	198	P	26.03	P	27.1389	1	23.8	P	S1	76	P	P
INS1335	2023-02-13	0	N	2.65	P	2.98507	1	41	N	S1	0	N	P
INS1336	2023-02-13	0	N	12.85	P	13.7459	1	34.14	P	S1	0	N	P
INS1337	2023-02-13	108	P	725.64	P	665.748	1	20.89	P	S5	43	P	P
INS1338	2023-02-16	0	N	0	N	0	0	41	N	S2	0	N	N
INS1339	01-Mar-23	0	N	0.47	N	0.618201	0	34.49	P	S1	0	N	P
INS1340	01-Mar-23	289	P	66.83	P	65.1556	1	27.31	P	S2	70	P	P
INS1341	01-Mar-23	8	P	48.28	P	46.1105	1	32.51	P	S4	6	P	P
INS1342	01-Mar-23	1	P	16.46	P	15.0754	1	41	N	S4	30	P	P
INS1343	01-Mar-23	42	P	66.5	P	64.8056	1	28.95	P	S3	340	P	P
INS1344	01-Mar-23	144	P	138.13	P	144.071	1	21.73	P	S4	45	P	P
INS1345	01-Mar-23	14	P	41.91	P	39.7241	1	31.98	P	S4	700	P	P
INS1346	01-Mar-23	0	N	2.76	P	2.58961	1	36.95	P	S3	0	N	P
INS1347	01-Mar-23	0	N	26.23	P	24.3637	1	41	N	S2	0	N	P
INS1348	01-Mar-23	41	P	114.65	P	117.084	1	27.87	P	S4	9	P	P
INS1349	01-Mar-23	20	P	5.59	P	5.09117	1	28.06	P	S4	0	N	P
INS1350	01-Mar-23	63	P	156.87	P	166.32	1	23.58	P	S5	7	P	P
INS1352	01-Mar-23	0	N	107.39	P	108.946	1	31.88	P	S2	165	P	P
INS1353	01-Mar-23	0	N	0	N	0.202099	0	35.95	P	S4	2	P	P
INS1354	01-Mar-23	0	N	0	N	0	0	36.6	P	S1	3	P	P
INS1355	01-Mar-23	0	N	0	N	0.123401	0	41	N	S1	52	P	N
INS1356	01-Mar-23	4	P	110.65	P	112.587	1	26.87	P	S5	1002	P	P
INS1357	01-Mar-23	0	N	0	N	0.178559	0	41	N	S5	16	P	N
INS1358	01-Mar-23	59	P	59.32	P	57.3654	1	25.8	P	S4	53	P	P
INS1359	01-Mar-23	0	N	20.57	P	18.952	1	20.48	P	S3	20	P	P
INS1360	01-Mar-23	10	P	3.86	P	3.55731	1	33.83	P	S2	96	P	P
INS1361	01-Mar-23	10	P	53.58	P	51.4902	1	31.26	P	S1	5	P	P
INS1362	01-Mar-23	42	P	79.41	P	78.4186	1	22.53	P	S2	205	P	P
INS1364	03-Mar-23	0	N	0	N	0.219646	0	24.78	P	S1	0	N	P
INS1365	03-Mar-23	0	N	0	N	0.0667508	0	41	N	S5	0	N	N
INS1366	03-Mar-23	0	N	0	N	0.0471495	0	41	N	S1	0	N	N
INS1367	03-Mar-23	0	N	0	N	0.120576	0	41	N	S5	0	N	N
INS1368	03-Mar-23	0	N	0	N	0.113783	0	35.71	P	S2	0	N	P
INS1369	03-Mar-23	0	N	0	N	0.0992434	0	41	N	S5	0	N	N
INS1370	03-Mar-23	0	N	0.34	N	0.511792	0	41	N	S4	14	P	N
INS1371	03-Mar-23	0	N	6.05	P	5.50307	1	36.47	P	S3	2	P	P
INS1374	03-Mar-23	0	N	0	N	0	0	41	N	S3	1	P	N
INS1375	03-Mar-23	0	N	0	N	0.110234	0	41	N	S1	0	N	N
INS1377	03-Mar-23	0	N	0.07	N	0.280899	0	41	N	S2	0	N	N
INS1380	03-Mar-23	0	N	3.14	P	2.91709	1	41	N	S1	0	N	P
INS1381	09-Mar-23	0	N	0	N	0.0737983	0	41	N	S5	0	N	N
INS1382	09-Mar-23	0	N	0.34	N	0.506026	0	29.99	P	S3	9	P	P
INS1384	09-Mar-23	0	N	6.29	P	5.72419	1	41	N	S4	0	N	P
INS1387	09-Mar-23	0	N	0.07	N	0.282847	0	41	N	S4	5	P	N
INS1389	09-Mar-23	0	N	0	N	0	0	41	N	S5	0	N	N
INS1392	17-Mar-23	238	P	22.69	P	22.9619	1	23.65	P	S4	26	P	P
INS1394	17-Mar-23	0	N	0.07	N	0.0342312	0	36.75	P	S3	12	P	P
INS1397	17-Mar-23	89	P	0.28	N	0.353357	0	25.42	P	S4	33	P	P
INS1398	17-Mar-23	0	N	0.21	N	0.248236	0	41	N	S5	0	N	N
INS1399	17-Mar-23	206	P	358.64	P	450.736	1	26.23	P	S2	74	P	P
INS1400	17-Mar-23	56	P	17.45	P	18.0357	1	22.95	P	S2	9	P	P
INS1401	17-Mar-23	1	P	48.76	P	46.812	1	23.48	P	S2	8	P	P
INS1402	17-Mar-23	3	P	81.02	P	76.105	1	27.78	P	S5	1	P	P
INS1403	17-Mar-23	84	P	2.33	P	2.85445	1	21.02	P	S4	27	P	P
INS1404	17-Mar-23	0	N	0	N	0.214464	0	33.98	P	S3	0	N	P
INS1405	17-Mar-23	0	N	0	N	0	0	35.5	P	S5	0	N	P
INS1406	17-Mar-23	0	N	0.15	N	0.159132	0	41	N	S4	339	P	N
INS1407	17-Mar-23	9	P	5.17	P	5.92596	1	26.08	P	S4	6	P	P
INS1410	17-Mar-23	4	P	98.33	P	92.0247	1	23.06	P	S5	3	P	P
INS1411	17-Mar-23	31	P	55.84	P	53.7928	1	25	P	S2	22	P	P
INS1412	17-Mar-23	28	P	115.53	P	118.081	1	24.93	P	S4	58	P	P
INS1413	17-Mar-23	72	P	110.65	P	112.585	1	26.72	P	S5	54	P	P
INS1414	17-Mar-23	0	N	325.42	P	397.64	1	28.91	P	S3	0	N	P
INS1415	16-Mar-23	0	N	0.02	N	0	0	41	N	S2	0	N	N
INS1416	16-Mar-23	0	N	0	N	0	0	41	N	S4	0	N	N
INS1417	16-Mar-23	0	N	0	N	0	0	41	N	S5	0	N	N
INS1418	16-Mar-23	0	N	0	N	0	0	35.51	P	S5	0	N	P
INS1419	16-Mar-23	272	P	155.2	P	146.341	1	27.31	P	S2	222	P	P
INS1420	16-Mar-23	0	N	0	N	0	0	41	N	S4	53	P	N
INS1421	16-Mar-23	1	P	9.73	P	10.566	1	41	N	S5	0	N	P
INS1422	16-Mar-23	0	N	0	N	0	0	35	P	S4	0	N	P
INS1423	16-Mar-23	73	P	175.69	P	166.895	1	25.49	P	S4	36	P	P
INS1424	16-Mar-23	0	N	0	N	0	0	41	N	S2	0	N	N
INS1425	16-Mar-23	24	P	28.5	P	28.3522	1	29.07	P	S2	24	P	P
INS1426	16-Mar-23	0	N	0	N	0	0	41	N	S3	6	P	N
INS1427	16-Mar-23	37	P	194.02	P	185.826	1	28.29	P	S5	46	P	P
INS1428	16-Mar-23	147	P	190.22	P	181.856	1	27.07	P	S5	58	P	P
INS1429	16-Mar-23	87	P	195.53	P	187.407	1	34.77	P	S2	39	P	P
INS1430	16-Mar-23	0	N	0.3	N	0.386039	0	41	N	S3	0	N	N
INS1431	16-Mar-23	0	N	0	N	0	0	41	N	S3	286	P	N
INS1432	16-Mar-23	0	N	0	N	0	0	41	N	S4	0	N	N
INS1433	16-Mar-23	0	N	0	N	0	0	41	N	S3	0	N	N
INS1434	16-Mar-23	0	N	0	N	0	0	41	N	S3	10	P	N
INS1435	20-Mar-23	0	N	106.36	P	99.4847	1	32.02	P	S2	4	P	P
INS1436	20-Mar-23	0	N	0	N	0	0	35	P	S4	1	P	P
INS1437	22-Mar-23	0	N	0.63	N	0.825171	0	35	P	S4	154	P	P
INS1438	22-Mar-23	92	P	94.63	P	88.5972	1	27.25	P	S4	349	P	P
INS1439	22-Mar-23	27	P	104.53	P	97.7822	1	29.22	P	S3	56	P	P
INS1440	22-Mar-23	500	P	306.72	P	316.235	1	27.73	P	S4	195	P	P
INS1441	22-Mar-23	60	P	62.75	P	59.4858	1	30.23	P	S3	190	P	P
INS1442	22-Mar-23	0	N	0	N	0	0	35	P	S2	0	N	P
INS1443	22-Mar-23	0	N	0	N	0	0	41	N	S3	134	P	N
INS1444	22-Mar-23	0	N	203.01	P	195.306	1	32.44	P	S3	364	P	P
INS1445	22-Mar-23	0	N	84.55	P	79.3263	1	35	P	S2	0	N	P
INS1446	22-Mar-23	1009	P	248.39	P	245.401	1	24.19	P	S2	518	P	P
INS1447	22-Mar-23	0	N	0.49	N	0.643316	0	35	P	S5	0	N	P
INS1448	22-Mar-23	40	P	158.15	P	149.26	1	25.84	P	S5	53	P	P
INS1449	22-Mar-23	5	P	47.11	P	45.32	1	28.32	P	S5	0	N	P
INS1450	22-Mar-23	0	N	9.55	P	10.3901	1	41	N	S4	19	P	P
INS1451	22-Mar-23	0	N	130.94	P	122.723	1	41	N	S2	3	P	P
INS1452	22-Mar-23	466	P	231.52	P	226.316	1	20.24	P	S5	79	P	P

## Sheet: Study B1 dataset
INSPiRED ID	Date	Microscopy count/10mL urine	Microscopy status	Schistoscope count/10mL	Schistoscope status
INS0194	2020-04-01	0	N	0	N
INS0195	2020-04-01	0	N	0	N
INS0196	2020-04-01	0	N	1	P
INS0198	2020-04-02	0	N	0	N
INS0199	2020-04-02	985	P	582	P
INS0200	2020-04-02	0	N	1	P
INS0201	2020-04-02	0	N	0	N
INS0202	2020-04-02	0	N	1	P
INS0203	2020-04-02	10	P	6	P
INS0204	2020-04-03	0	N	0	N
INS0205	2020-04-03	0	N	0	N
INS0206	2020-04-06	0	N	0	N
INS0207	2020-04-06	0	N	0	N
INS0208	2020-04-06	0	N	0	N
INS0209	2020-04-06	0	N	1	P
INS0210	2020-04-06	0	N	0	N
INS0211	2020-04-06	0	N	0	N
INS0212	2020-04-06	12	P	14	P
INS0213	2020-04-06	0	N	0	N
INS0214	2020-04-06	0	N	0	N
INS0215	2020-04-06	0	N	0	N
INS0216	2020-04-06	0	N	0	N
INS0217	2020-04-06	0	N	3	P
INS0218	2020-04-06	0	N	0	N
INS0219	2020-04-06	0	N	0	N
INS0220	2020-04-06	0	N	0	N
INS0221	2020-04-06	0	N	0	N
INS0222	2020-04-06	0	N	0	N
INS0223	2020-04-06	0	N	0	N
INS0225	2020-04-08	0	N	0	N
INS0228	2020-04-08	0	N	0	N
INS0229	2020-04-08	0	N	0	N
INS0230	2020-04-08	0	N	0	N
INS0231	2020-04-09	0	N	0	N
INS0234	2020-04-14	0	N	1	P
INS0235	2020-04-14	0	N	0	N
INS0236	2020-04-14	0	N	0	N
INS0237	2020-04-14	0	N	0	N
INS0238	2020-04-14	3	P	2	P
INS0239	2020-04-14	0	N	0	N
INS0240	2020-04-14	0	N	0	N
INS0241	2020-04-14	0	N	0	N
INS0242	2020-04-14	0	N	0	N
INS0243	2020-04-14	0	N	0	N
INS0244	2020-04-15	0	N	0	N
INS0245	2020-04-15	0	N	0	N
INS0246	2020-04-15	0	N	0	N
INS0247	2020-04-15	0	N	0	N
INS0248	2020-04-15	0	N	0	N
INS0249	2020-04-15	0	N	0	N
INS0250	2020-04-15	1	P	2	P
INS0251	2020-04-15	0	N	1	P
INS0254	2020-04-20	3	P	2	P
INS0255	2020-04-20	0	N	0	N
INS0256	2020-04-20	0	N	0	N
INS0257	2020-04-20	0	N	0	N
INS0258	2020-04-20	0	N	0	N
INS0261	2020-04-20	0	N	0	N
INS0262	2020-04-20	0	N	0	N
INS0264	2020-04-21	0	N	0	N
INS0265	2020-04-21	0	N	0	N
INS0266	2020-04-21	0	N	0	N
INS0267	2020-04-21	0	N	0	N
INS0268	2020-04-22	0	N	0	N
INS0269	2020-04-22	0	N	0	N
INS0270	2020-04-23	0	N	0	N
INS0271	2020-04-23	0	N	0	N
INS0272	2020-04-23	0	N	0	N
INS0273	2020-04-23	0	N	2	P
INS0274	2020-04-23	0	N	0	N
INS0275	2020-04-24	0	N	2	P
INS0276	2020-04-24	0	N	3	P
INS0277	2020-04-24	0	N	0	N
INS0279	2020-04-27	0	N	0	N
INS0280	2020-04-27	0	N	1	P
INS0281	2020-04-27	0	N	0	N
INS0282	2020-04-27	0	N	0	N
INS0283	2020-04-27	0	N	0	N
INS0284	2020-04-27	0	N	0	N
INS0285	2020-04-28	0	N	0	N
INS0286	2020-04-28	0	N	0	N
INS0287	2020-04-28	0	N	0	N
INS0288	2020-04-28	0	N	0	N
INS0289	2020-04-28	0	N	0	N
INS0290	2020-04-28	0	N	0	N
INS0291	2020-04-28	0	N	0	N
INS0292	2020-04-28	37	P	22	P
INS0293	2020-04-28	0	N	0	N
INS0294	2020-04-28	0	N	0	N
INS0296	2020-04-28	0	N	0	N
INS0298	2020-04-29	0	N	0	N
INS0299	2020-04-29	0	N	0	N
INS0300	2020-04-29	0	N	0	N
INS0301	2020-04-30	0	N	0	N
INS0302	2020-04-30	0	N	0	N
INS0303	2020-04-30	0	N	0	N
INS0304	2020-04-30	0	N	0	N
INS0305	2020-04-30	0	N	1	P
INS0306	2020-05-04	0	N	0	N
INS0307	2020-05-04	0	N	0	N
INS0308	2020-05-04	0	N	0	N
INS0309	2020-05-04	0	N	0	N
INS0310	2020-05-04	0	N	0	N
INS0311	2020-05-04	0	N	0	N
INS0312	2020-05-04	0	N	0	N
INS0313	2020-05-04	10	P	4	P
INS0314	2020-05-05	0	N	0	N
INS0315	2020-05-05	0	N	0	N
INS0316	2020-05-05	0	N	0	N
INS0317	2020-05-05	0	N	3	P
INS0318	2020-05-07	0	N	0	N
INS0319	2020-05-07	0	N	0	N
INS0320	2020-05-07	0	N	0	N
INS0321	2020-05-07	0	N	0	N
INS0322	2020-05-07	0	N	0	N
INS0323	2020-05-07	0	N	0	N
INS0324	2020-05-08	0	N	0	N
INS0325	2020-05-08	0	N	0	N
INS0326	2020-05-08	0	N	0	N
INS0327	2020-05-08	0	N	0	N
INS0328	2020-05-08	0	N	1	P
INS0329	2020-05-08	0	N	0	N
INS0330	2020-05-08	4	P	8	P
INS0331	2020-05-08	0	N	0	N
INS0332	2020-05-08	0	N	0	N
INS0333	2020-05-08	0	N	0	N
INS0334	2020-05-08	0	N	0	N
INS0335	2020-05-08	0	N	2	P
INS0336	2020-05-08	0	N	0	N
INS0337	2020-05-08	0	N	0	N
INS0338	2020-05-08	0	N	0	N
INS0339	2020-05-08	0	N	0	N
INS0340	2020-05-08	15	P	14	P
INS0341	2020-05-08	0	N	0	N
INS0342	2020-05-08	0	N	0	N
INS0343	2020-05-11	0	N	1	P
INS0344	2020-05-11	0	N	0	N
INS0345	2020-05-11	0	N	4	P
INS0346	2020-05-11	0	N	0	N
INS0347	2020-05-12	0	N	0	N
INS0348	2020-05-12	0	N	1	P
INS0349	2020-05-12	0	N	0	N
INS0350	2020-05-12	0	N	0	N
INS0351	2020-05-12	0	N	0	N
INS0352	2020-05-12	15	P	2	P
INS0353	2020-05-12	0	N	0	N
INS0354	2020-05-12	470	P	165	P
INS0355	2020-05-12	0	N	0	N
INS0356	2020-05-12	0	N	0	N
INS0357	2020-05-12	0	N	0	N
INS0358	2020-05-12	0	N	0	N
INS0359	2020-05-12	120	P	42	P
INS0360	2020-05-12	0	N	0	N
INS0361	2020-05-12	0	N	1	P
INS0362	2020-05-13	45	P	18	P
INS0363	2020-05-13	18	P	9	P
INS0364	2020-05-13	0	N	0	N
INS0365	2020-05-13	30	P	5	P
INS0366	2020-05-13	0	N	0	N
INS0367	2020-05-13	0	N	1	P
INS0368	2020-05-13	0	N	0	N
INS0369	2020-05-13	0	N	0	N
INS0370	2020-05-13	0	N	0	N
INS0371	2020-05-13	246	P	67	P
INS0372	2020-05-13	0	N	0	N
INS0373	2020-05-13	0	N	0	N
INS0374	2020-05-13	0	N	2	P
INS0375	2020-05-13	0	N	0	N
INS0376	2020-05-13	0	N	0	N
INS0377	2020-05-13	0	N	0	N
INS0378	2020-05-14	0	N	0	N
INS0379	2020-05-14	0	N	0	N
INS0380	2020-05-14	0	N	1	P
INS0381	2020-05-14	16	P	0	N
INS0382	2020-05-14	0	N	1	P
INS0383	2020-05-14	0	N	0	N
INS0384	2020-05-14	0	N	0	N
INS0385	2020-05-14	0	N	0	N
INS0386	2020-05-18	0	N	0	N
INS0387	2020-05-18	500	P	421	P
INS0388	2020-05-18	8320	P	2879	P
INS0390	2020-05-18	3	P	0	N
INS0391	2020-05-18	14	P	14	P
INS0392	2020-05-18	0	N	0	N
INS0393	2020-05-18	75	P	34	P
INS0394	2020-05-18	411	P	125	P
INS0395	2020-05-18	0	N	0	N
INS0396	2020-05-18	0	N	0	N
INS0397	2020-05-18	0	N	0	N
INS0398	2020-05-18	620	P	495	P
INS0399	2020-05-18	4	P	0	N
INS0400	2020-05-18	25	P	41	P
INS0401	2020-05-18	7250	P	107	P
INS0402	2020-05-18	352	P	321	P
INS0403	2020-05-18	390	P	140	P
INS0404	2020-05-18	3	P	0	N
INS0405	2020-05-18	0	N	3	P
INS0406	2020-05-18	0	N	0	N
INS0407	2020-05-18	0	N	2	P
INS0408	2020-05-18	0	N	0	N
INS0409	2020-05-18	0	N	0	N
INS0410	2020-05-18	269	P	46	P
INS0411	2020-05-18	0	N	0	N
INS0412	2020-05-19	0	N	0	N
INS0413	2020-05-19	0	N	0	N
INS0414	2020-05-19	0	N	0	N
INS0415	2020-05-18	0	N	0	N
INS0416	2020-05-20	0	N	1	P
INS0420	2020-05-20	0	N	0	N
INS0421	2020-05-20	0	N	0	N
INS0422	2020-05-20	0	N	1	P
INS0423	2020-05-20	750	P	231	P
INS0424	2020-05-20	0	N	2	P
INS0425	2020-05-22	0	N	0	N
INS0426	2020-05-22	0	N	0	N
INS0427	2020-05-22	0	N	0	N
INS0428	2020-05-25	0	N	0	N
INS0429	2020-05-25	85	P	38	P
INS0431	2020-05-25	0	N	0	N
INS0432	2020-05-25	0	N	0	N
INS0433	2020-05-25	0	N	11	P
INS0434	2020-05-25	0	N	0	N
INS0435	2020-05-25	0	N	0	N
INS0436	2020-05-26	0	N	0	N
INS0437	2020-05-27	0	N	0	N
INS0438	2020-05-27	8	P	3	P
INS0439	2020-05-27	0	N	0	N
INS0440	2020-05-28	0	N	0	N
INS0441	2020-05-28	0	N	0	N
INS0442	2020-06-02	0	N	0	N
INS0443	2020-06-02	0	N	0	N
INS0444	2020-06-03	0	N	0	N
INS0445	2020-06-03	0	N	1	P
INS0446	2020-06-03	0	N	3	P
INS0447	2020-06-03	0	N	0	N
INS0448	2020-06-03	0	N	0	N
INS0449	2020-06-03	2	P	5	P
INS0450	2020-06-03	0	N	0	N
INS0451	2020-06-03	0	N	0	N
INS0452	2020-06-03	0	N	0	N
INS0453	2020-06-03	0	N	0	N
INS0454	2020-06-03	0	N	0	N
INS0455	2020-06-03	0	N	1	P
INS0457	2020-06-09	44	P	52	P
INS0458	2020-06-09	59	P	40	P
INS0459	2020-06-09	91	P	58	P
INS0460	2020-06-09	14	P	19	P
INS0462	2020-06-09	321	P	158	P
INS0463	2020-06-09	6	P	1	P
INS0464	2020-06-09	234	P	108	P
INS0465	2020-06-09	0	N	0	N
INS0466	2020-06-09	46	P	23	P
INS0467	2020-06-09	0	N	16	P
INS0468	2020-06-09	457	P	223	P
INS0469	2020-06-09	35	P	27	P
INS0470	2020-06-09	22	P	14	P
INS0471	2020-06-09	11	P	37	P
INS0472	2020-06-09	0	N	0	N
INS0473	2020-06-09	0	N	3	P
INS0474	2020-06-09	36	P	73	P
INS0475	2020-06-09	0	N	0	N
INS0476	2020-06-09	0	N	0	N
INS0477	2020-06-09	0	N	0	N
INS0478	2020-06-10	0	N	0	N
INS0479	2020-06-15	5	P	0	N
INS0480	2020-06-15	8	P	0	N
INS0481	2020-06-15	0	N	0	N
INS0482	2020-06-15	0	N	0	N
INS0483	2020-06-15	0	N	0	N
INS0485	2020-06-15	0	N	2	P
INS0486	2020-06-15	0	N	0	N
INS0487	2020-06-15	0	N	0	N
INS0488	2020-06-15	0	N	0	N
INS0489	2020-06-15	0	N	0	N
INS0490	2020-06-16	0	N	0	N
INS0491	2020-06-16	0	N	0	N
INS0492	2020-06-16	0	N	0	N
INS0493	2020-06-16	1	P	5	P
INS0494	2020-06-17	0	N	0	N
INS0495	2020-06-17	0	N	0	N
INS0497	2020-06-22	0	N	0	N
INS0498	2020-06-22	3	P	0	N
INS0499	2020-06-22	88	P	30	P
INS0500	2020-06-22	615	P	293	P
INS0501	2020-06-22	66	P	19	P
INS0502	2020-06-22	506	P	224	P
INS0503	2020-06-22	18	P	8	P
INS0504	2020-06-23	0	N	0	N
INS0505	2020-06-23	0	N	0	N
INS0506	2020-06-23	0	N	0	N
INS0507	2020-06-23	0	N	0	N
INS0508	2020-06-23	0	N	0	N
INS0509	2020-06-23	0	N	0	N
INS0510	2020-06-23	0	N	2	P
INS0511	2020-06-23	0	N	1	P
INS0512	2020-06-23	0	N	1	P
INS0513	2020-06-23	67	P	34	P
INS0514	2020-06-23	0	N	0	N
INS0515	2020-06-23	0	N	0	N
INS0516	2020-06-23	5	P	3	P
INS0517	2020-06-24	0	N	0	N
INS0518	2020-06-24	1847	P	1401	P
INS0519	2020-06-24	128	P	63	P
INS0520	2020-06-24	29	P	12	P
INS0521	2020-06-24	3722	P	1241	P
INS0522	2020-06-24	432	P	174	P
INS0523	2020-06-24	335	P	268	P
INS0524	2020-06-24	2083	P	1738	P
INS0525	2020-06-24	85	P	236	P
INS0526	2020-06-24	24	P	66	P
INS0527	2020-06-24	0	N	0	N
INS0528	2020-06-25	0	N	0	N
INS0529	2020-06-25	0	N	2	P
INS0531	2020-06-26	0	N	0	N
INS0532	2020-06-28	236	P	99	P
INS0533	2020-06-28	26	P	15	P
INS0534	2020-06-29	0	N	0	N
INS0535	2020-06-29	800	P	491	P
INS0536	2020-06-30	0	N	0	N
INS0537	2020-06-30	0	N	0	N
INS0538	2020-07-01	4345	P	885	P
INS0539	2020-07-01	235	P	124	P
INS0540	2020-07-01	3585	P	343	P
INS0541	2020-07-01	430	P	187	P
INS0542	2020-07-01	188	P	109	P
INS0544	2020-07-01	5145	P	941	P
INS0545	2020-07-01	0	N	0	N
INS0546	2020-07-01	4334	P	432	P
INS0547	2020-07-01	179	P	85	P
INS0548	2020-07-01	9350	P	1812	P
INS0549	2020-07-01	450	P	272	P
INS0550	2020-07-03	0	N	0	N
INS0551	2020-07-03	0	N	0	N
INS0552	2020-07-03	0	N	0	N
INS0553	2020-07-03	0	N	0	N
INS0554	2020-07-02	8	P	9	P
INS0555	2020-07-06	0	N	0	N
INS0556	2020-07-06	0	N	0	N
INS0557	2020-07-06	0	N	0	N
INS0561	2020-07-07	34	P	19	P
INS0562	2020-07-08	0	N	0	N
INS0563	2020-07-08	70	P	32	P
INS0564	2020-07-08	35	P	15	P
INS0565	2020-07-08	0	N	0	N
INS0566	2020-07-08	0	N	0	N
INS0568	2020-07-09	7	P	4	P
INS0569	2020-07-09	334	P	220	P
INS0570	2020-07-09	99	P	59	P
INS0571	2020-07-09	0	N	0	N
INS0572	2020-07-09	7	P	3	P
INS0573	2020-07-09	15	P	12	P
INS0574	2020-07-09	1	P	0	N
INS0575	2020-07-10	439	P	201	P
INS0576	2020-07-10	18	P	16	P
INS0577	2020-07-13	0	N	0	N
INS0578	2020-07-13	5	P	3	P
INS0579	2020-07-13	0	N	0	N
INS0580	2020-07-13	0	N	0	N
INS0581	2020-07-13	1	P	0	N
INS0582	2020-07-13	1	P	0	N
INS0583	2020-07-13	0	N	0	N
INS0584	2020-07-13	0	N	9	P
INS0585	2020-07-14	2011	P	1125	P
INS0587	2020-07-14	418	P	375	P
INS0588	2020-07-14	374	P	289	P
INS0589	2020-07-14	522	P	908	P
INS0590	2020-07-14	318	P	267	P
INS0591	2020-07-14	742	P	385	P
INS0592	2020-07-14	37	P	20	P
INS0593	2020-07-14	0	N	0	N
INS0594	2020-07-14	864	P	278	P
INS0595	2020-07-14	0	N	0	N
INS0596	2020-07-14	0	N	0	N
INS0597	2020-07-14	0	N	3	P
INS0598	2020-07-14	0	N	0	N
INS0599	2020-07-15	0	N	0	N
INS0600	2020-07-15	0	N	0	N
INS0601	2020-07-15	22	P	19	P
INS0602	2020-07-15	217	P	63	P
INS0603	2020-07-15	0	N	0	N
INS0604	2020-07-15	0	N	0	N
INS0605	2020-07-15	3240	P	1163	P
INS0606	2020-07-17	0	N	0	N
INS0607	2020-07-17	0	N	0	N
INS0608	2020-07-17	0	N	0	N
INS0609	2020-07-17	0	N	0	N
INS0610	2020-07-18	0	N	8	P
INS0611	2020-07-18	0	N	5	P
INS0612	2020-07-18	0	N	0	N
INS0613	2020-07-18	0	N	0	N
INS0614	2020-07-18	0	N	0	N
INS0615	2020-07-18	0	N	2	P
INS0616	2020-07-21	5	P	6	P
INS0617	2020-07-21	0	N	0	N
INS0618	2020-07-21	0	N	0	N
INS0619	2020-07-21	0	N	0	N
INS0620	2020-07-21	0	N	0	N
INS0621	2020-07-21	0	N	0	N
INS0622	2020-07-21	0	N	0	N
INS0623	2020-07-21	0	N	0	N
INS0624	2020-07-21	0	N	0	N
INS0625	2020-07-21	0	N	0	N
INS0626	2020-07-21	0	N	0	N
INS0627	2020-07-21	0	N	0	N
INS0628	2020-07-21	0	N	0	N
INS0629	2020-07-21	0	N	0	N
INS0630	2020-07-21	0	N	0	N
INS0631	2020-07-22	0	N	0	N
INS0632	2020-07-23	0	N	1	P
INS0633	2020-07-23	0	N	0	N
INS0634	2020-07-23	0	N	0	N
INS0635	2020-07-27	0	N	0	N
INS0640	2020-07-28	1	P	1	P
INS0641	2020-07-28	0	N	0	N
INS0642	2020-07-28	4	P	1	P
INS0643	2020-07-28	6	P	0	N
INS0644	2020-07-28	0	N	4	P
INS0645	2020-07-28	0	N	0	N
INS0646	2020-07-28	0	N	0	N
INS0647	2020-07-28	0	N	0	N
INS0648	2020-07-28	0	N	1	P
INS0649	2020-07-28	0	N	0	N
INS0650	2020-07-29	0	N	0	N
INS0651	2020-07-29	2	P	0	N
INS0652	2020-07-29	0	N	0	N
INS0653	2020-07-30	0	N	0	N
INS0654	2020-08-03	2	P	8	P
INS0655	2020-08-03	35	P	20	P
INS0656	2020-08-03	46	P	28	P
INS0657	2020-08-04	0	N	3	P
INS0658	2020-08-04	0	N	0	N
INS0659	2020-08-04	0	N	0	N
INS0660	2020-08-04	0	N	0	N
INS0661	2020-08-04	0	N	0	N
INS0662	2020-08-04	0	N	0	N
INS0663	2020-08-04	0	N	0	N
INS0664	2020-08-04	0	N	0	N
INS0665	2020-08-04	0	N	2	P
INS0666	2020-08-04	0	N	7	P
INS0667	2020-08-04	0	N	0	N
INS0668	2020-08-04	0	N	1	P
INS0669	2020-08-04	0	N	10	P
INS0670	2020-08-04	24	P	3	P
INS0671	2020-08-04	0	N	0	N
INS0672	2020-08-04	0	N	0	N
INS0673	2020-08-04	0	N	2	P
INS0674	2020-08-04	0	N	0	N
INS0675	2020-08-04	0	N	0	N
INS0676	2020-08-04	0	N	0	N
INS0677	2020-08-04	0	N	28	P
INS0678	2020-08-04	9	P	6	P
INS0679	2020-08-04	0	N	0	N
INS0680	2020-08-04	0	N	0	N
INS0681	2020-08-04	347	P	243	P
INS0682	2020-08-04	0	N	0	N
INS0683	2020-08-05	0	N	0	N
INS0684	2020-08-05	0	N	0	N
INS0685	2020-08-05	0	N	0	N
INS0686	2020-08-05	0	N	15	P
INS0687	2020-08-06	64	P	11	P
INS0688	2020-08-06	0	N	0	N
INS0689	2020-08-10	1	P	1	P
INS0690	2020-08-10	0	N	1	P
INS0691	2020-08-10	74	P	62	P
INS0692	2020-08-10	2	P	0	N
INS0693	2020-08-10	0	N	0	N
INS0694	2020-08-10	0	N	0	N
INS0695	2020-08-11	0	N	0	N
INS0697	2020-08-13	0	N	8	P
INS0698	2020-08-18	4	P	5	P
INS0699	2020-08-18	76	P	80	P
INS0700	2020-08-18	0	N	1	P
INS0702	2020-08-18	0	N	0	N
INS0703	2020-08-24	0	N	0	N
INS0704	2020-08-24	0	N	1	P
INS0705	2020-08-24	0	N	1	P
INS0706	2020-08-24	0	N	2	P
INS0707	2020-08-24	0	N	0	N
INS0708	2020-08-24	0	N	0	N
INS0709	2020-08-24	0	N	1	P
INS0710	2020-08-24	0	N	0	N
INS0711	2020-08-24	136	P	82	P
INS0712	2020-08-24	0	N	6	P
INS0713	2020-08-24	0	N	1	P
INS0714	2020-08-24	0	N	0	N
INS0715	2020-08-24	0	N	0	N
INS0716	2020-08-24	1	P	0	N
INS0717	2020-08-24	510	P	231	P
INS0718	2020-08-24	0	N	0	N
INS0719	2020-08-24	2	P	0	N
INS0720	2020-08-24	17	P	8	P
INS0722	2020-08-28	0	N	0	N
INS0723	2020-08-28	0	N	0	N
INS0724	2020-08-28	0	N	0	N
INS0725	2020-08-28	0	N	0	N
INS0726	2020-08-28	0	N	0	N
INS0727	2020-08-28	0	N	0	N
INS0728	2020-08-28	0	N	0	N
INS0729	2020-08-28	0	N	0	N
INS0730	2020-09-01	0	N	0	N
INS0731	2020-09-01	167	P	95	P
INS0732	2020-09-01	160	P	104	P
INS0733	2020-09-01	0	N	0	N
INS0736	2020-09-01	0	N	0	N
INS0737	2020-09-02	0	N	0	N
INS0738	2020-09-02	0	N	0	N
INS0739	2020-09-02	0	N	0	N
INS0740	2020-09-02	0	N	0	N
INS0741	2020-09-02	0	N	1	P
INS0742	2020-09-02	0	N	0	N
INS0743	2020-09-02	13	P	11	P
INS0744	2020-09-02	0	N	0	N
INS0748	2020-09-10	0	N	0	N
INS0750	2020-09-10	0	N	0	N
INS0751	2020-09-10	0	N	1	P
INS0752	2020-09-10	0	N	0	N
INS0753	2020-09-10	0	N	0	N
INS0755	2020-09-11	2700	P	1730	P
INS0756	2020-09-11	2600	P	377	P
INS0757	2020-09-14	0	N	0	N
INS0758	2020-09-14	93	P	64	P
INS0759	2020-09-16	0	N	0	N
INS0760	2020-09-16	17	P	4	P
INS0761	2020-09-16	15	P	8	P
INS0763	2020-09-17	9	P	8	P
INS0764	2020-09-18	26	P	17	P
INS0765	2020-09-23	736	P	1754	P
INS0766	2020-09-23	0	N	0	N
INS0768	2020-09-24	0	N	0	N
INS0769	2020-09-24	0	N	0	N
INS0770	2020-09-24	0	N	0	N
INS0771	2020-09-24	0	N	0	N
INS0772	2020-09-24	0	N	0	N
INS0773	2020-09-24	0	N	0	N
INS0774	2020-09-24	0	N	0	N
INS0775	2020-09-24	31	P	27	P
INS0776	2020-09-29	8	P	9	P
INS0777	2020-09-30	0	N	2	P
INS0778	2020-10-02	0	N	0	N
INS0779	2020-10-02	836	P	1430	P
INS0780	2020-10-02	50	P	32	P
INS0781	2020-10-02	306	P	45	P
INS0782	2020-10-02	860	P	875	P
INS0783	2020-10-05	0	N	0	N
INS0784	2020-10-05	0	N	0	N
INS0785	2020-10-05	0	N	0	N
INS0786	2020-10-05	0	N	0	N
INS0787	2020-10-05	0	N	2	P
INS0788	2020-10-05	0	N	16	P
INS0789	2020-10-06	0	N	0	N
INS0790	2020-10-06	0	N	0	N
INS0791	2020-10-06	0	N	0	N
INS0793	2020-10-06	8	P	4	P
INS0794	2020-10-06	0	N	0	N
INS0795	2020-10-06	0	N	0	N
INS0796	2020-10-06	0	N	0	N
INS0797	2020-10-06	0	N	0	N
INS0798	2020-10-06	0	N	0	N
INS0799	2020-10-06	0	N	0	N
INS0800	2020-10-06	0	N	0	N
INS0801	2020-10-06	0	N	0	N
INS0802	2020-10-06	0	N	0	N
INS0803	2020-10-06	0	N	0	N
INS0804	2020-10-06	0	N	0	N
INS0805	2020-10-07	0	N	0	N
INS0806	2020-10-07	143	P	86	P
INS0807	2020-10-07	187	P	81	P
INS0808	2020-10-09	0	N	0	N
INS0809	2020-10-09	0	N	0	N
INS0810	2020-10-09	0	N	0	N
INS0812	2020-10-09	0	N	1	P
INS0813	2020-10-09	80	P	48	P
INS0814	2020-10-09	19	P	9	P
INS0815	2020-10-09	67	P	45	P
INS0816	2020-10-09	145	P	54	P
INS0817	2020-10-09	208	P	241	P
INS0818	2020-10-09	975	P	574	P
INS0819	2020-10-09	760	P	438	P
INS0825	2020-10-09	1238	P	377	P
INS0826	2020-10-09	105	P	43	P
INS0827	2020-10-09	2232	P	1158	P
INS0828	2020-10-09	19	P	8	P
INS0829	2020-10-09	204	P	56	P
INS0830	2020-10-30	16	P	12	P
INS0831	2020-10-30	126	P	61	P
INS0832	2020-10-30	21	P	16	P
INS0833	2020-11-05	62	P	12	P
INS0834	2020-11-05	243	P	151	P
INS0835	2020-11-05	30	P	21	P
INS0836	2020-11-05	11	P	7	P
INS0837	2020-11-16	0	N	0	N
INS0838	2020-11-16	7	P	2	P
INS0839	2020-11-16	26	P	11	P
INS0840	2020-11-17	2	P	1	P
INS0841	2020-11-18	113	P	33	P
INS0842	2020-11-18	1030	P	160	P
INS0843	2020-11-18	77	P	23	P
INS0844	2020-11-18	98	P	13	P
INS0845	2020-11-18	16	P	3	P
INS0850	2021-01-25	6	P	1	P
INS0851	2021-01-25	7	P	0	N
INS0852	2021-01-25	194	P	36	P
INS0853	2021-01-25	2006	P	1943	P
INS0854	2021-01-25	410	P	92	P
INS0855	2021-01-25	555	P	103	P
INS0856	2021-01-25	544	P	83	P
INS0857	2021-01-25	353	P	23	P
INS0858	2021-01-25	2691	P	805	P
INS0859	2021-01-25	0	N	0	N
INS0860	2021-01-25	832	P	674	P
INS0861	2021-01-26	0	N	0	N
INS0862	2021-01-26	0	N	0	N
INS0863	2021-01-26	18	P	4	P
INS0864	2021-01-27	1167	P	155	P
INS0865	2021-01-27	530	P	103	P
INS0866	2021-01-27	176	P	11	P
INS0867	2021-01-27	916	P	107	P
INS0868	2021-01-27	118	P	13	P
INS0869	2021-01-27	756	P	86	P
INS0870	2021-01-27	401	P	26	P
INS0871	2021-01-27	1207	P	115	P
INS0872	2021-01-27	5	P	2	P
INS0873	2021-01-27	508	P	64	P
INS0874	2021-01-27	2077	P	237	P
INS0875	2021-01-27	1991	P	43	P
INS0876	2021-01-27	297	P	19	P
INS0877	2021-01-27	2001	P	971	P
INS0878	2021-01-27	286	P	21	P
INS0879	2021-01-27	1056	P	277	P
INS0880	2021-01-27	65	P	9	P
INS0881	2021-01-27	30	P	0	N
INS0882	2021-01-27	142	P	49	P
INS0883	2021-01-27	2507	P	252	P
INS0884	2021-01-27	849	P	30	P
INS0885	2021-01-27	412	P	61	P
INS0886	2021-01-27	20	P	2	P
INS0887	2021-01-27	417	P	92	P
INS0888	2021-01-27	403	P	26	P
INS0889	2021-01-28	997	P	446	P
INS0890	2021-01-28	823	P	135	P
INS0891	2021-01-28	37	P	6	P
INS0892	2021-01-28	786	P	50	P
INS0893	2021-01-28	482	P	140	P
INS0894	2021-01-28	269	P	11	P
INS0895	2021-01-28	1153	P	254	P
INS0896	2021-01-28	248	P	16	P
INS0897	2021-01-28	46	P	33	P
INS0898	2021-01-28	303	P	30	P
INS0899	2021-01-28	64	P	5	P
INS0900	2021-01-28	138	P	6	P
INS0901	2021-01-28	1001	P	1224	P
INS0902	2021-01-28	277	P	23	P
INS0903	2021-01-29	343	P	8	P
INS0904	2021-01-29	63	P	6	P
INS0905	2021-01-29	39	P	5	P
INS0906	2021-01-29	498	P	48	P
INS0907	2021-01-29	237	P	120	P
INS0908	2021-01-29	437	P	175	P
INS0909	2021-01-29	213	P	40	P
INS0910	2021-01-29	114	P	12	P
INS0911	2021-01-29	665	P	111	P
INS0912	2021-01-29	0	N	0	N
INS0913	2021-01-29	35	P	3	P
INS0914	2021-01-29	13	P	5	P
INS0915	2021-01-29	80	P	22	P
INS0916	2021-01-29	589	P	56	P
INS0917	2021-01-29	214	P	22	P
INS0918	2021-01-29	1421	P	243	P
INS0919	2021-01-29	44	P	5	P
INS0920	2021-01-29	286	P	45	P
INS0921	2021-02-01	12	P	1	P
INS0922	2021-02-01	297	P	28	P
INS0923	2021-02-01	732	P	78	P
INS0924	2021-02-01	1120	P	230	P
INS0925	2021-02-01	124	P	12	P
INS0926	2021-02-01	868	P	34	P
INS0927	2021-02-01	846	P	408	P
INS0928	2021-02-01	679	P	660	P
INS0929	2021-02-01	0	N	0	N
INS0930	2021-02-01	236	P	23	P
INS0931	2021-02-01	412	P	114	P
INS0932	2021-02-02	788	P	308	P
INS0933	2021-02-02	0	N	7	P
INS0934	2021-02-02	1080	P	1309	P
INS0935	2021-02-02	0	N	0	N
INS0936	2021-02-02	381	P	130	P
INS0937	2021-02-02	27	P	6	P
INS0938	2021-02-02	78	P	8	P
INS0939	2021-02-02	366	P	27	P
INS0940	2021-02-02	328	P	29	P
INS0941	2021-02-02	0	N	0	N
INS0942	2021-02-02	759	P	629	P
INS0943	2021-02-02	0	N	0	N
INS0944	2021-02-02	236	P	5	P
INS0945	2021-02-02	16	P	2	P
INS0946	2021-02-02	90	P	40	P
INS0947	2021-02-02	25	P	11	P
INS0948	2021-02-03	710	P	44	P
INS0949	2021-02-03	148	P	17	P
INS0950	2021-02-03	203	P	29	P
INS0951	2021-02-03	317	P	28	P
INS0952	2021-02-03	16	P	0	N
INS0953	2021-02-03	600	P	32	P
INS0954	2021-02-03	2	P	1	P
INS0955	2021-02-03	22	P	4	P
INS0956	2021-02-03	118	P	61	P
INS0957	2021-02-03	126	P	31	P
INS0958	2021-02-03	43	P	0	N
INS0959		10	P	2	P
INS0960		175	P	26	P
INS0961	2021-11-09	28	P	5	P
INS0962	2021-11-10	8	P	2	P
INS0963	2021-11-10	48	P	6	P
INS0964	2021-03-01	10	P	10	P
INS0965	2021-03-01	8	P	2	P
INS0966	2021-03-04	240	P	170	P
INS0967	2021-03-04	410	P	108	P
INS0968	2021-03-04	0	N	0	N
INS0969	2021-03-04	12	P	1	P
INS0970	2021-03-04	0	N	2	P
INS0971	2021-03-04	0	N	0	N
INS0972	2020-03-25	6	P	10	P
INS0974	2020-03-26	30	P	17	P
INS0975	2020-03-27	0	N	0	N
INS0976	2021-02-18	0	N	0	N
INS0977	2020-04-01	0	N	0	N
INS0979	2020-04-01	0	N	280	P
INS0980	2020-04-01	0	N	2	P
INS0981		0	N	0	N
INS0982		0	N	0	N
INS0983		0	N	0	N
INS0984		0	N	0	N
INS0985		0	N	4	P
INS0986		0	N	3	P
INS0987		0	N	0	N
INS0988		0	N	0	N
INS0989		0	N	0	N
INS0990		0	N	0	N
INS0991		0	N	0	N
INS0992		0	N	0	N
INS0993		0	N	0	N
INS0994		0	N	0	N
INS0995		0	N	0	N
INS0996		0	N	0	N
INS0997		0	N	0	N
INS0998		0	N	0	N
INS0999		0	N	0	N
INS1000		0	N	0	N
INS1001		0	N	0	N
INS1002		0	N	0	N
INS1003		0	N	2	P
INS1004		0	N	0	N
INS1005		0	N	3	P
INS1006		0	N	0	N
INS1007		0	N	0	N
INS1008		0	N	0	N
INS1009		0	N	2	P
INS1010		0	N	0	N
INS1011		0	N	1	P
INS1012	2020-05-13	0	N	2	P
INS1013	2020-05-13	0	N	1	P
INS1014	2020-05-18	0	N	3	P
INS1016	2020-05-20	7	P	9	P
INS1017		0	N	8	P
INS1018		0	N	0	N
INS1019		0	N	3	P
INS1020		300	P	15	P
INS1021		0	N	2	P
INS1022		10	P	16	P
INS1023		0	N	0	N
INS1024		0	N	0	N
INS1025		0	N	2	P
INS1026		0	N	0	N
INS1027		0	N	0	N
INS1028		0	N	0	N
INS1029	2020-07-20	0	N	0	N
INS1030		6	P	0	N
INS1031		37	P	22	P
INS1032		1	P	0	N
INS1555		330	P	226	P
INS1556		0	N	0	N
INS1557		6	P	1	P
INS1558		1	P	1	P
INS1559		6	P	2	P
INS1560		0	N	0	N
INS1561		43	P	18	P
INS1562		398	P	231	P
INS1563		0	N	0	N
INS1564	2020-08-03	2	P	2	P
INS1565	2020-08-03	0	N	0	N
INS1566	2020-08-03	0	N	0	N
INS1567	2020-08-04	0	N	1	P
INS1568	2020-08-10	0	N	0	N
INS1569	2020-09-21	5	P	2	P
INS1570		60	P	41	P
INS1571		299	P	122	P
INS1572	1900-06-28	185	P	118	P
INS1573		66	P	36	P

## Sheet: Study B2 dataset
INSPiRED ID	Date	Microscopy count/10mL urine	Microscopy status	UCP-LF CAA conc (pg/mL)	final CAA	UCP-LF CAA status	qPCR Ctav	qPCR status	Schistoscope ID	Schistoscope count/10mL	Schistoscope status	Composite (PCR or CAA)
INS0288	2020-04-28	0	N	26.4	27.2988	P	41	N	S5	0	N	P
INS0289	2020-04-28	0	N	0	0	N	41	N	S3	0	N	N
INS0293	2020-04-28	0	N	36.3	38.1227	P	38.68	P	S1	0	N	P
INS0294	2020-04-28	0	N	0	0	N	41	N	S2	0	N	N
INS0296	2020-04-28	0	N	40.4	42.5884	P	41	N	S4	0	N	P
INS0319	2020-05-07	0	N	0	0	N	41	N	S1	0	N	N
INS0321	2020-05-07	0	N	0	0	N	41	N	S1	0	N	N
INS0322	2020-05-07	0	N	9.6	9.47806	P	41	N	S2	0	N	P
INS0326	2020-05-08	0	N	0	0	N	41	N	S5	0	N	N
INS0327	2020-05-08	0	N	0	0	N	41	N	S4	0	N	N
INS0328	2020-05-08	0	N	37.2	39.0596	P	41	N	S2	1	P	P
INS0329	2020-05-08	0	N	10	9.93742	P	41	N	S3	0	N	P
INS0331	2020-05-08	0	N	0.8	0.720821	N	41	N	S1	0	N	N
INS0332	2020-05-08	0	N	0	0	N	41	N	S1	0	N	N
INS0333	2020-05-08	0	N	0	0	N	41	N	S3	0	N	N
INS0334	2020-05-08	0	N	0	0	N	41	N	S4	0	N	N
INS0335	2020-05-08	0	N	1.7	1.53922	N	41	N	S5	2	P	N
INS0336	2020-05-08	0	N	1.5	1.37857	N	41	N	S3	0	N	N
INS0337	2020-05-08	0	N	0	0	N	41	N	S4	0	N	N
INS0338	2020-05-08	0	N	19.3	19.6664	P	41	N	S1	0	N	P
INS0342	2020-05-08	0	N	10.4	10.3584	P	41	N	S4	0	N	P
INS0352	2020-05-12	15	P	59	63.3955	P	35.9	P	S5	2	P	P
INS0353	2020-05-12	0	N	0	0	N	38.41	P	S4	0	N	P
INS0355	2020-05-12	0	N	0	0	N	41	N	S4	0	N	N
INS0359	2020-05-12	120	P	371.7	445.852	P	31.26	P	S1	42	P	P
INS0362	2020-05-13	45	P	99.4	109.643	P	36.98	P	S4	18	P	P
INS0363	2020-05-13	18	P	15.9	16.0908	P	41	N	S3	9	P	P
INS0364	2020-05-13	0	N	2.4	2.219	P	41	N	S1	0	N	P
INS0365	2020-05-13	30	P	1.5	1.33579	N	41	N	S5	5	P	N
INS0366	2020-05-13	0	N	0	0	N	41	N	S4	0	N	N
INS0367	2020-05-13	0	N	23.1	23.815	P	41	N	S5	1	P	P
INS0368	2020-05-13	0	N	0	0	N	41	N	S1	0	N	N
INS0370	2020-05-13	0	N	15.8	16.0064	P	41	N	S2	0	N	P
INS0372	2020-05-13	0	N	0	0	N	41	N	S1	0	N	N
INS0373	2020-05-13	0	N	0.1	0.0949905	N	41	N	S2	0	N	N
INS0380	2020-05-14	0	N	0	0	N	41	N	S3	1	P	N
INS0384	2020-05-14	0	N	0	0	N	37.6	P	S5	0	N	P
INS0385	2020-05-14	0	N	0	0	N	41	N	S5	0	N	N
INS0386	2020-05-18	0	N	46.5	49.4331	P	41	N	S4	0	N	P
INS0387	2020-05-18	500	P	509.6	628.657	P	29.72	P	S1	421	P	P
INS0390	2020-05-18	3	P	151.7	171.206	P	41	N	S1	0	N	P
INS0391	2020-05-18	14	P	208.9	240.368	P	25.33	P	S1	14	P	P
INS0392	2020-05-18	0	N	7.2	7.08459	P	41	N	S3	0	N	P
INS0398	2020-05-18	620	P	846.2	1000	P	24.15	P	S3	495	P	P
INS0399	2020-05-18	4	P	0	0	N	41	N	S5	0	N	N
INS0400	2020-05-18	25	P	111.3	123.482	P	29.47	P	S5	41	P	P
INS0401	2020-05-18	7250	P	4458	1000	P	28.09	P	S4	107	P	P
INS0402	2020-05-18	352	P	600.6	753.494	P	35.98	P	S2	321	P	P
INS0403	2020-05-18	390	P	601.1	754.167	P	24.79	P	S4	140	P	P
INS0404	2020-05-18	3	P	382.2	459.573	P	38.1	P	S1	0	N	P
INS0406	2020-05-18	0	N	0	0	N	35.09	P	S4	0	N	P
INS0407	2020-05-18	0	N	5.3	5.14059	P	27.3	P	S5	2	P	P
INS0408	2020-05-18	0	N	16.7	16.8837	P	38.09	P	S1	0	N	P
INS0409	2020-05-18	0	N	259.8	303.334	P	37	P	S3	0	N	P
INS0410	2020-05-18	269	P	305.9	361.437	P	25.52	P	S5	46	P	P
INS0411	2020-05-18	0	N	0	0	N	38.15	P	S1	0	N	P
INS0413	2020-05-19	0	N	0	0	N	41	N	S2	0	N	N
INS0420	2020-05-20	0	N	0	0	N	41	N	S3	0	N	N
INS0421	2020-05-20	0	N	0	0	N	41	N	S5	0	N	N
INS0422	2020-05-20	0	N	151.3	170.693	P	41	N	S4	1	P	P
INS0424	2020-05-20	0	N	0	0	N	41	N	S3	2	P	N
INS0428	2020-05-25	0	N	0	0	N	31	P	S1	0	N	P
INS0431	2020-05-25	0	N	0	0	N	41	N	S4	0	N	N
INS0432	2020-05-25	0	N	0	0	N	41	N	S3	0	N	N
INS0433	2020-05-25	0	N	0.5	0.411759	N	41	N	S2	11	P	N
INS0434	2020-05-25	0	N	0	0	N	41	N	S5	0	N	N
INS0435	2020-05-25	0	N	0	0	N	41	N	S1	0	N	N
INS0437	2020-05-27	0	N	101.8	112.431	P	41	N	S1	0	N	P
INS0438	2020-05-27	8	P	951.5	1000	P	35.05	P	S3	3	P	P
INS0439	2020-05-27	0	N	0	0	N	41	N	S4	0	N	N
INS0440	2020-05-28	0	N	0	0	N	41	N	S2	0	N	N
INS0441	2020-05-28	0	N	0.1	0.265087	N	41	N	S5	0	N	N
INS0444	2020-06-03	0	N	0	0	N	41	N	S3	0	N	N
INS0445	2020-06-03	0	N	2.9	3.48602	P	41	N	S5	1	P	P
INS0447	2020-06-03	0	N	0	0	N	41	N	S1	0	N	N
INS0448	2020-06-03	0	N	1.6	2.01555	N	41	N	S2	0	N	N
INS0449	2020-06-03	2	P	228.1	217.064	P	41	N	S3	5	P	P
INS0450	2020-06-03	0	N	0	0	N	41	N	S5	0	N	N
INS0452	2020-06-03	0	N	0	0	N	41	N	S4	0	N	N
INS0453	2020-06-03	0	N	0	0	N	41	N	S3	0	N	N
INS0457	2020-06-09	44	P	11.5	12.464	P	28.38	P	S1	52	P	P
INS0458	2020-06-09	59	P	295.3	283.668	P	27.76	P	S2	40	P	P
INS0459	2020-06-09	91	P	246.5	235.014	P	25.43	P	S3	58	P	P
INS0460	2020-06-09	14	P	162.8	154.447	P	26.26	P	S3	19	P	P
INS0462	2020-06-09	321	P	927.8	1000	P	23.87	P	S2	158	P	P
INS0463	2020-06-09	6	P	47	46.4313	P	30.96	P	S5	1	P	P
INS0464	2020-06-09	234	P	2655.8	1000	P	24.28	P	S4	108	P	P
INS0465	2020-06-09	0	N	133	126.472	P	28.94	P	S5	0	N	P
INS0466	2020-06-09	46	P	1112.3	1000	P	24.47	P	S5	23	P	P
INS0467	2020-06-09	0	N	58.2	56.9377	P	37.14	P	S2	16	P	P
INS0468	2020-06-09	457	P	523.8	531.552	P	25.04	P	S1	223	P	P
INS0469	2020-06-09	35	P	966.3	1000	P	28.87	P	S4	27	P	P
INS0470	2020-06-09	22	P	99.7	95.4195	P	31.55	P	S4	14	P	P
INS0474	2020-06-09	36	P	0	1000	P	28.05	P	S2	73	P	P
INS0475	2020-06-09	0	N	0.2	0.308647	N	41	N	S3	0	N	N
INS0476	2020-06-09	0	N	0	0.0271067	N	41	N	S4	0	N	N
INS0477	2020-06-09	0	N	0.3	0.483532	N	41	N	S5	0	N	N
INS0478	2020-06-10	0	N	0.5	0.699525	N	41	N	S2	0	N	N
INS0499	2020-06-22	88	P	1630.3	1000	P	27.63	P	S2	30	P	P
INS0502	2020-06-22	506	P	2125.2	1000	P	22.65	P	S5	224	P	P
INS0503	2020-06-22	18	P	239.8	228.515	P	23.65	P	S3	8	P	P
INS0505	2020-06-23	0	N	0.3	0.503276	N	38.36	P	S3	0	N	P
INS0506	2020-06-23	0	N	0.4	0.59239	N	38.55	P	S1	0	N	P
INS0507	2020-06-23	0	N	0.2	0.316415	N	38.22	P	S1	0	N	P
INS0510	2020-06-23	0	N	0.9	1.21303	N	36.9	P	S2	2	P	P
INS0512	2020-06-23	0	N	0	0.0250491	N	38.56	P	S5	1	P	P
INS0513	2020-06-23	67	P	404.7	397.8	P	26.35	P	S2	34	P	P
INS0518	2020-06-24	1847	P	435.4	431.316	P	23.24	P	S4	1401	P	P
INS0519	2020-06-24	128	P	587.3	607.311	P	24.62	P	S2	63	P	P
INS0520	2020-06-24	29	P	127	120.87	P	22.61	P	S3	12	P	P
INS0521	2020-06-24	3722	P	1121.6	1000	P	30	P	S5	1241	P	P
INS0522	2020-06-24	432	P	1375.3	1000	P	22.81	P	S1	174	P	P
INS0523	2020-06-24	335	P	37085.8	1000	P	23.93	P	S1	268	P	P
INS0524	2020-06-24	2083	P	1612.6	1000	P	21.9	P	S3	1738	P	P
INS0525	2020-06-24	85	P	0	1000	P	26.37	P	S2	236	P	P
INS0526	2020-06-24	24	P	1233.9	1000	P	29.04	P	S1	66	P	P
INS0527	2020-06-24	0	N	0	0	N	41	N	S1	0	N	N
INS0534	2020-06-29	0	N	0	0	N	41	N	S1	0	N	N
INS0538	2020-07-01	4345	P	1604.1	1000	P	25.64	P	S3	885	P	P
INS0539	2020-07-01	235	P	771.1	847.716	P	30.42	P	S4	124	P	P
INS0540	2020-07-01	3585	P	0	1000	P	27.4	P	S5	343	P	P
INS0541	2020-07-01	430	P	298.8	287.19	P	22.14	P	S2	187	P	P
INS0542	2020-07-01	188	P	1382.2	1000	P	25.41	P	S4	109	P	P
INS0544	2020-07-01	5145	P	8936.7	1000	P	22.82	P	S1	941	P	P
INS0545	2020-07-01	0	N	83.1	80.0687	P	35.52	P	S4	0	N	P
INS0546	2020-07-01	4334	P	1244.7	1000	P	26.83	P	S5	432	P	P
INS0547	2020-07-01	179	P	286	274.34	P	31.79	P	S2	85	P	P
INS0548	2020-07-01	9350	P	555.4	568.875	P	22.53	P	S4	1812	P	P
INS0549	2020-07-01	450	P	1659.3	1000	P	29.62	P	S3	272	P	P
INS0550	2020-07-03	0	N	0	0.07243	N	41	N	S2	0	N	N
INS0551	2020-07-03	0	N	0	0	N	41	N	S5	0	N	N
INS0552	2020-07-03	0	N	0	0	N	41	N	S3	0	N	N
INS0553	2020-07-03	0	N	0	0.12744	N	37.79	P	S2	0	N	P
INS0555	2020-07-06	0	N	0.6	0.824503	N	41	N	S5	0	N	N
INS0556	2020-07-06	0	N	0	0	N	41	N	S4	0	N	N
INS0557	2020-07-06	0	N	0.1	0.281614	N	41	N	S2	0	N	N
INS0563	2020-07-08	70	P	0	0	N	25.25	P	S4	32	P	P
INS0564	2020-07-08	35	P	0.1	0.245782	N	22.16	P	S1	15	P	P
INS0568	2020-07-09	7	P	96.8	92.7029	P	23.98	P	S1	4	P	P
INS0569	2020-07-09	334	P	361.7	352.016	P	24.04	P	S5	220	P	P
INS0570	2020-07-09	99	P	110.8	105.735	P	23.87	P	S2	59	P	P
INS0571	2020-07-09	0	N	288.3	276.634	P	26.66	P	S2	0	N	P
INS0572	2020-07-09	7	P	206.8	196.454	P	31.66	P	S3	3	P	P
INS0573	2020-07-09	15	P	256.4	244.855	P	30.59	P	S4	12	P	P
INS0575	2020-07-10	439	P	122.9	106.734	P	21.69	P	S4	201	P	P
INS0576	2020-07-10	18	P	6.1	6.35759	P	23.4	P	S1	16	P	P
INS0583	2020-07-13	0	N	84.5	73.0062	P	28.63	P	S2	0	N	P
INS0584	2020-07-13	0	N	0	0.109617	N	27.77	P	S3	9	P	P
INS0585	2020-07-14	2011	P	242.9	221.425	P	22.46	P	S3	1125	P	P
INS0587	2020-07-14	418	P	211.2	189.621	P	20.96	P	S2	375	P	P
INS0588	2020-07-14	374	P	143.3	125.144	P	23.2	P	S3	289	P	P
INS0589	2020-07-14	522	P	298.5	280.299	P	23.36	P	S4	908	P	P
INS0592	2020-07-14	37	P	194.4	173.169	P	24.7	P	S3	20	P	P
INS0593	2020-07-14	0	N	226.5	204.76	P	37.24	P	S5	0	N	P
INS0595	2020-07-14	0	N	0	0	N	37.97	P	S3	0	N	P
INS0596	2020-07-14	0	N	0	0.77683	N	38.11	P	S2	0	N	P
INS0608	2020-07-17	0	N	0	0	N	41	N	S5	0	N	N
INS0612	2020-07-18	0	N	0.8	1.50839	N	41	N	S3	0	N	N
INS0613	2020-07-18	0	N	0	0.210308	N	41	N	S2	0	N	N
INS0614	2020-07-18	0	N	0	0.0893613	N	41	N	S5	0	N	N
INS0615	2020-07-18	0	N	0	0	N	41	N	S3	2	P	N
INS0621	2020-07-21	0	N	0	0.137769	N	41	N	S5	0	N	N
INS0622	2020-07-21	0	N	0	0	N	41	N	S2	0	N	N
INS0623	2020-07-21	0	N	0	0	N	41	N	S2	0	N	N
INS0624	2020-07-21	0	N	9.9	9.63339	P	41	N	S1	0	N	P
INS0626	2020-07-21	0	N	0.5	1.30053	N	41	N	S3	0	N	N
INS0627	2020-07-21	0	N	0	0.00512172	N	41	N	S5	0	N	N
INS0628	2020-07-21	0	N	0	0	N	41	N	S2	0	N	N
INS0629	2020-07-21	0	N	0.3	1.09498	N	41	N	S1	0	N	N
INS0630	2020-07-21	0	N	0	0	N	41	N	S4	0	N	N
INS0634	2020-07-23	0	N	0	0	N	41	N	S2	0	N	N
INS0645	2020-07-28	0	N	0.6	1.3161	N	41	N	S2	0	N	N
INS0646	2020-07-28	0	N	0	0	N	41	N	S1	0	N	N
INS0649	2020-07-28	0	N	44	38.4581	P	41	N	S5	0	N	P
INS0657	2020-08-04	0	N	63.7	55.1393	P	23.78	P	S1	3	P	P
INS0728	2020-08-28	0	N	0	0	N	41	N	S2	0	N	N
INS0733	2020-09-01	0	N	0	0.39395	N	41	N	S4	0	N	N
INS0750	2020-09-10	0	N	10.7	27.8431	P	41	N	S1	0	N	P
INS0751	2020-09-10	0	N	214.3	405.81	P	41	N	S2	1	P	P
INS0753	2020-09-10	0	N	2.2	7.67702	P	41	N	S2	0	N	P
INS0768	2020-09-24	0	N	8.7	30.5108	P	41	N	S3	0	N	P
INS0770	2020-09-24	0	N	0.9	37.1694	P	41	N	S4	0	N	P
INS0771	2020-09-24	0	N	216.9	216.9	P	41	N	S2	0	N	P
INS0785	2020-10-05	0	N	0	0	N	41	N	S3	0	N	N
INS0786	2020-10-05	0	N	0	0	N	41	N	S4	0	N	N
INS0788	2020-10-05	0	N	0	0	N	41	N	S4	16	P	N
INS0789	2020-10-06	0	N	10.5	27.5524	P	38.12	P	S3	0	N	P
INS0790	2020-10-06	0	N	0	0	N	37.39	P	S2	0	N	P
INS0793	2020-10-06	8	P	33.6	68.2167	P	28.45	P	S4	4	P	P
INS0796	2020-10-06	0	N	0	0	N	41	N	S2	0	N	N
INS0798	2020-10-06	0	N	0	0	N	41	N	S1	0	N	N
INS0799	2020-10-06	0	N	0	0	N	41	N	S3	0	N	N
INS0801	2020-10-06	0	N	0	0	N	41	N	S5	0	N	N
INS0802	2020-10-06	0	N	0	0	N	41	N	S1	0	N	N
INS0803	2020-10-06	0	N	0	0	N	41	N	S5	0	N	N
INS0804	2020-10-06	0	N	0	0	N	41	N	S4	0	N	N
INS0808	2020-10-09	0	N	290.6	680.151	P	25.25	P	S4	0	N	P
INS0810	2020-10-09	0	N	10.4	10.4	P	41	N	S2	0	N	P
INS0816	2020-10-09	145	P	17.6	41.0398	P	26.97	P	S2	54	P	P
INS0818	2020-10-09	975	P	0	1000	P	26.07	P	S4	574	P	P
INS0819	2020-10-09	760	P	1418.2	1000	P	23.75	P	S5	438	P	P
INS0825	2020-10-09	1238	P	603.6	1000	P	27.55	P	S4	377	P	P
INS0826	2020-10-09	105	P	18.8	43.2219	P	29	P	S2	43	P	P
INS0827	2020-10-09	2232	P	249.4	511.913	P	29.89	P	S1	1158	P	P
INS0829	2020-10-09	204	P	180.2	180.2	P	28.32	P	S5	56	P	P
INS0830	2020-10-30	16	P	5.3	15.9872	P	26.01	P	S2	12	P	P
INS0831	2020-10-30	126	P	354.5	1000	P	26.38	P	S5	61	P	P
INS0832	2020-10-30	21	P	0.1	0	N	34.65	P	S2	16	P	P
INS0833	2020-11-05	62	P	96.8	167.713	P	27.54	P	S4	12	P	P
INS0834	2020-11-05	243	P	108.7	187.237	P	28.45	P	S5	151	P	P
INS0835	2020-11-05	30	P	66.3	119.35	P	24.41	P	S2	21	P	P
INS0836	2020-11-05	11	P	4156.6	1000	P	27.67	P	S4	7	P	P
INS0837	2020-11-16	0	N	0	0	N	41	N	S4	0	N	N
INS0838	2020-11-16	7	P	0	0	N	26.59	P	S5	2	P	P
INS0839	2020-11-16	26	P	0.1	0	N	26.46	P	S2	11	P	P
INS0840	2020-11-17	2	P	131.1	225.966	P	34.54	P	S4	1	P	P
INS0841	2020-11-18	113	P	516.3	1000	P	28.36	P	S5	33	P	P
INS0843	2020-11-18	77	P	344.2	1000	P	25.59	P	S4	23	P	P
INS0850	2021-01-25	6	P	8.9	8.36902	P	27.16	P	S1	1	P	P
INS0851	2021-01-25	7	P	4.5	4.58734	P	41	N	S2	0	N	P
INS0852	2021-01-25	194	P	183	329.366	P	25.44	P	S2	36	P	P
INS0853	2021-01-25	2006	P	438.7	1000	P	29.44	P	S1	1943	P	P
INS0854	2021-01-25	410	P	5.2	5.15313	P	31.35	P	S5	92	P	P
INS0855	2021-01-25	555	P	159.9	162.358	P	30.62	P	S4	103	P	P
INS0856	2021-01-25	544	P	103.1	94.4374	P	20.19	P	S2	83	P	P
INS0857	2021-01-25	353	P	97.6	88.6815	P	23.69	P	S4	23	P	P
INS0858	2021-01-25	2691	P	246.5	501.859	P	23.85	P	S2	805	P	P
INS0859	2021-01-25	0	N	16.3	38.6988	P	41	N	S3	0	N	P
INS0860	2021-01-25	832	P	418.8	1000	P	28.08	P	S5	674	P	P
INS0861	2021-01-26	0	N	8.9	8.32453	P	41	N	S5	0	N	P
INS0862	2021-01-26	0	N	0	0.180337	N	41	N	S2	0	N	N
INS0863	2021-01-26	18	P	0	0.215276	N	34.03	P	S4	4	P	P
INS0864	2021-01-27	1167	P	60.7	52.7738	P	24.68	P	S3	155	P	P
INS0865	2021-01-27	530	P	260.4	338.984	P	26.75	P	S1	103	P	P
INS0866	2021-01-27	176	P	50.5	43.6326	P	30.15	P	S2	11	P	P
INS0867	2021-01-27	916	P	177.5	187.051	P	26.68	P	S3	107	P	P
INS0868	2021-01-27	118	P	255.2	327.291	P	33.85	P	S4	13	P	P
INS0869	2021-01-27	756	P	232.4	279.885	P	23.01	P	S5	86	P	P
INS0870	2021-01-27	401	P	205.6	231.307	P	26.95	P	S4	26	P	P
INS0871	2021-01-27	1207	P	329.5	538.19	P	25.48	P	S5	115	P	P
INS0872	2021-01-27	5	P	134	129.278	P	30.09	P	S3	2	P	P
INS0873	2021-01-27	508	P	190.1	206.048	P	26.42	P	S1	64	P	P
INS0874	2021-01-27	2077	P	306.6	461.742	P	26.51	P	S2	237	P	P
INS0875	2021-01-27	1991	P	231.3	277.718	P	25.55	P	S4	43	P	P
INS0876	2021-01-27	297	P	182.9	195.026	P	23.35	P	S5	19	P	P
INS0877	2021-01-27	2001	P	280.1	386.759	P	25.21	P	S3	971	P	P
INS0878	2021-01-27	286	P	110.9	102.751	P	28.39	P	S1	21	P	P
INS0879	2021-01-27	1056	P	338.1	570.709	P	29.34	P	S4	277	P	P
INS0880	2021-01-27	65	P	39.4	33.9708	P	32.03	P	S5	9	P	P
INS0881	2021-01-27	30	P	66.1	57.7369	P	25.53	P	S2	0	N	P
INS0882	2021-01-27	142	P	199.9	221.718	P	25.02	P	S1	49	P	P
INS0883	2021-01-27	2507	P	233.4	281.702	P	21.26	P	S2	252	P	P
INS0884	2021-01-27	849	P	206.4	232.633	P	24.61	P	S4	30	P	P
INS0885	2021-01-27	412	P	311	475.247	P	24.85	P	S5	61	P	P
INS0886	2021-01-27	20	P	221	258.234	P	31.65	P	S1	2	P	P
INS0887	2021-01-27	417	P	153.1	153.306	P	19.05	P	S3	92	P	P
INS0888	2021-01-27	403	P	64.9	56.6851	P	22.52	P	S4	26	P	P
INS0889	2021-01-28	997	P	392.7	839.023	P	24.03	P	S5	446	P	P
INS0890	2021-01-28	823	P	640.3	1000	P	25.62	P	S2	135	P	P
INS0891	2021-01-28	37	P	65.2	56.9056	P	25.79	P	S1	6	P	P
INS0892	2021-01-28	786	P	90.6	81.4152	P	21.16	P	S4	50	P	P
INS0893	2021-01-28	482	P	191.7	208.594	P	26.42	P	S5	140	P	P
INS0894	2021-01-28	269	P	164.2	168.145	P	25.61	P	S3	11	P	P
INS0895	2021-01-28	1153	P	360.6	666.075	P	21.75	P	S2	254	P	P
INS0896	2021-01-28	248	P	183.8	196.402	P	24.21	P	S4	16	P	P
INS0897	2021-01-28	46	P	10	9.31352	P	26.43	P	S1	33	P	P
INS0898	2021-01-28	303	P	272.1	366.716	P	22.95	P	S1	30	P	P
INS0899	2021-01-28	64	P	177.5	187.052	P	26.15	P	S2	5	P	P
INS0900	2021-01-28	138	P	0.3	0.61597	N	27.82	P	S3	6	P	P
INS0901	2021-01-28	1001	P	274.6	372.952	P	23.27	P	S4	1224	P	P
INS0902	2021-01-28	277	P	80.8	71.7302	P	24.68	P	S5	23	P	P
INS0903	2021-01-29	343	P	210.4	239.523	P	25.51	P	S1	8	P	P
INS0904	2021-01-29	63	P	73.1	64.3654	P	28.35	P	S2	6	P	P
INS0905	2021-01-29	39	P	173.9	181.839	P	28.65	P	S3	5	P	P
INS0906	2021-01-29	498	P	92.4	83.2963	P	26.41	P	S4	48	P	P
INS0907	2021-01-29	237	P	219.5	255.617	P	27.75	P	S5	120	P	P
INS0908	2021-01-29	437	P	214	245.677	P	24.45	P	S1	175	P	P
INS0909	2021-01-29	213	P	69.7	61.0944	P	25.43	P	S2	40	P	P
INS0910	2021-01-29	114	P	1.7	1.96079	N	27.63	P	S3	12	P	P
INS0911	2021-01-29	665	P	227	269.375	P	25.38	P	S4	111	P	P
INS0912	2021-01-29	0	N	3.4	3.56783	P	41	N	S5	0	N	P
INS0913	2021-01-29	35	P	120.1	113.049	P	29.91	P	S1	3	P	P
INS0914	2021-01-29	13	P	2.5	2.75382	P	25.91	P	S2	5	P	P
INS0915	2021-01-29	80	P	228	271.282	P	27.85	P	S3	22	P	P
INS0916	2021-01-29	589	P	110.2	102.031	P	29.33	P	S4	56	P	P
INS0917	2021-01-29	214	P	229.2	273.589	P	24.23	P	S5	22	P	P
INS0918	2021-01-29	1421	P	183.8	196.412	P	25.43	P	S1	243	P	P
INS0919	2021-01-29	44	P	72.2	63.4407	P	28.21	P	S2	5	P	P
INS0920	2021-01-29	286	P	196.1	215.638	P	19.82	P	S3	45	P	P
INS0921	2021-02-01	12	P	7.2	6.91595	P	28.79	P	S5	1	P	P
INS0922	2021-02-01	297	P	276.6	377.796	P	23.75	P	S2	28	P	P
INS0923	2021-02-01	732	P	576.2	1000	P	27.23	P	S4	78	P	P
INS0924	2021-02-01	1120	P	635.9	1000	P	28.45	P	S1	230	P	P
INS0926	2021-02-01	868	P	261.4	341.151	P	22.85	P	S4	34	P	P
INS0929	2021-02-01	0	N	112.1	104.074	P	32.71	P	S4	0	N	P
INS0931	2021-02-01	412	P	358.4	655.979	P	24.51	P	S2	114	P	P
INS0933	2021-02-02	0	N	117.1	109.683	P	25.25	P	S4	7	P	P
INS0934	2021-02-02	1080	P	367.6	699.653	P	21.98	P	S5	1309	P	P
INS0935	2021-02-02	0	N	10.6	9.76874	P	29.65	P	S2	0	N	P
INS0936	2021-02-02	381	P	235.3	285.514	P	21.43	P	S3	130	P	P
INS0937	2021-02-02	27	P	87.9	78.7423	P	23.64	P	S4	6	P	P
INS0938	2021-02-02	78	P	2.2	2.47783	P	29.72	P	S5	8	P	P
INS0939	2021-02-02	366	P	1.8	2.13621	P	22.51	P	S2	27	P	P
INS0940	2021-02-02	328	P	237.3	289.517	P	26.31	P	S4	29	P	P
INS0941	2021-02-02	0	N	0	0.138474	N	41	N	S5	0	N	N
INS0942	2021-02-02	759	P	311.1	475.557	P	21.86	P	S2	629	P	P
INS0943	2021-02-02	0	N	38.8	33.463	P	31.15	P	S3	0	N	P
INS0944	2021-02-02	236	P	244.1	303.268	P	24.31	P	S4	5	P	P
INS0945	2021-02-02	16	P	52.5	45.4073	P	30.11	P	S5	2	P	P
INS0946	2021-02-02	90	P	47	40.5668	P	24.43	P	S3	40	P	P
INS0947	2021-02-02	25	P	4	4.12094	P	25.19	P	S2	11	P	P
INS0948	2021-02-03	710	P	196.3	215.946	P	21.42	P	S4	44	P	P
INS0949	2021-02-03	148	P	180.2	191.112	P	24.35	P	S5	17	P	P
INS0950	2021-02-03	203	P	5.7	5.5919	P	27.61	P	S2	29	P	P
INS0951	2021-02-03	317	P	210.2	239.114	P	26.63	P	S3	28	P	P
INS0952	2021-02-03	16	P	8.3	7.81764	P	30.82	P	S4	0	N	P
INS0953	2021-02-03	600	P	291	416.092	P	22.42	P	S5	32	P	P
INS0954	2021-02-03	2	P	55.6	48.1556	P	37.24	P	S2	1	P	P
INS0955	2021-02-03	22	P	28.5	24.7543	P	30.59	P	S3	4	P	P
INS0956	2021-02-03	118	P	270.2	362.003	P	22.11	P	S4	61	P	P
INS0957	2021-02-03	126	P	284.3	397.78	P	28.01	P	S5	31	P	P
INS0958	2021-02-03	43	P	19.6	17.2828	P	30.01	P	S2	0	N	P
INS0959		10	P	15.4	13.8375	P	41	N	S3	2	P	P
INS0960		175	P	130.7	125.351	P	25.16	P	S4	26	P	P
INS0962	2021-11-10	8	P	74.9	66.0143	P	27.43	P	S3	2	P	P
INS0963	2021-11-10	48	P	0	0.447309	N	27.89	P	S4	6	P	P
INS0966	2021-03-04	240	P	46.9	40.5168	P	22.06	P	S2	170	P	P
INS0967	2021-03-04	410	P	178.1	187.978	P	25.73	P	S5	108	P	P
INS0968	2021-03-04	0	N	0	0	N	41	N	S5	0	N	N
INS0969	2021-03-04	12	P	3.1	3.27346	P	33.67	P	S4	1	P	P
INS0970	2021-03-04	0	N	2.6	2.88237	P	33.12	P	S4	2	P	P
INS0971	2021-03-04	0	N	12.4	11.2921	P	37.43	P	S4	0	N	P
INS0972	2020-03-25	6	P	0.8	0.8	N	36.13	P	S2	10	P	P
INS0975	2020-03-27	0	N	0.1	0.1	N	41	N	S3	0	N	N
INS0976	2021-02-18	0	N	0	0	N	41	N	S2	0	N	N
INS0980	2020-04-01	0	N	0	0	N	41	N	S1	2	P	N
INS0981		0	N	0	0	N	41	N	S1	0	N	N
INS0984		0	N	0	0	N	41	N	S3	0	N	N
INS0985		0	N	0	0	N	41	N	S2	4	P	N
INS0987		0	N	9.1	9.1	P	41	N	S5	0	N	P
INS0992		0	N	0	0	N	41	N	S5	0	N	N
INS0995		0	N	0	0	N	41	N	S2	0	N	N
INS0996		0	N	0	0	N	41	N	S4	0	N	N
INS1004		0	N	0	0	N	41	N	S3	0	N	N
INS1010		0	N	0	0	N	41	N	S4	0	N	N
INS1023		0	N	0	0	N	41	N	S4	0	N	N
INS1027		0	N	0	0	N	41	N	S4	0	N	N
INS1028		0	N	0.3	0.3	N	41	N	S3	0	N	N
INS1560		0	N	0	0	N	41	N	S4	0	N	N

## Sheet: QC in study B 
INSPiRED ID	Date	Microscopy egg count before storge/10mL urine	Microscopy QC egg count after storage /10mL urine
INS 0354	2020-05-12	470	562		Tests of Normality
INS 0359	2020-05-12	120	112			Kolmogorov-Smirnova			Shapiro-Wilk
INS 0362	2020-05-13	45	47			Statistic	df	Sig.	Statistic	df	Sig.
INS 0365	2020-05-13	30	3		diffrernce	0.416761	94	1.37575e-46	0.188216	94	2.10024e-20
INS 0371	2020-05-13	246	242		a. Lilliefors Significance Correction
INS 0382	2020-05-14	0	2
INS 0391	2020-05-18	14	24			Based the both statistics egg count distribution is severly skewwed, Wilcoxon sign rank test will be use to compare the median btw microscopy egg count before and after storage
INS 0393	2020-05-18	75	103
INS 0394	2020-05-18	411	259
INS 0400	2020-05-18	25	72
INS 0457	2020-06-09	44	178
INS 0458	2020-06-09	59	68
INS 0459	2020-06-09	91	128
INS 0469	2020-06-09	35	139
INS 0501	2020-06-22	66	38
INS 0513	2020-06-23	67	107
INS 0515	2020-06-23	0	0
INS 0516	2020-06-23	5	37
INS 0519	2020-06-24	128	135
INS 0520	2020-06-24	29	32
INS 0561	2020-07-07	34	36
INS 0563	2020-07-08	70	49
INS 0564	2020-07-08	35	44
INS 0568	2020-07-09	7	5
INS 0569	2020-07-09	334	301
INS 0570	2020-07-09	99	93
INS 0572	2020-07-09	7	6
INS 0573	2020-07-09	15	12
INS 0575	2020-07-10	439	290
INS 0576	2020-07-10	18	22
INS 0586	2020-07-14	0	0
INS 0590	2020-07-14	318	497
INS 0654	2020-08-03	2	53
INS 0655	2020-08-03	35	32
INS 0656	2020-08-03	46	112
INS 0665	2020-08-04	0	0
INS 0677	2020-08-04	0	40
INS 0678	2020-08-04	9	8
INS 0687	2020-08-06	64	32
INS 0699	2020-08-18	76	128
INS 0711	2020-08-24	136	100
INS 0720	2020-08-24	17	26
INS 0731	2020-09-01	167	171
INS 0763	2020-09-17	9	12
INS 0764	2020-09-18	26	31
INS 0776	2020-09-29	8	39
INS 0806	2020-10-07	143	103
INS 0807	2020-10-07	187	118
INS 0808	2020-10-09	0	0
INS 0812	2020-10-09	0	0
INS 0813	2020-10-09	80	63
INS 0815	2020-10-09	67	52
INS 0816	2020-10-09	145	111
INS 0837	2020-11-16	0	0
INS 0838	2020-11-16	7	5
INS 0839	2020-11-16	26	12
INS 0841	2020-11-18	113	79
INS 0842	2020-11-18	1030	3552
INS 0843	2020-11-18	77	97
INS 0844	2020-11-18	98	81
INS 0845	2020-11-18	16	9
INS 0850	2021-01-25	6	3
INS 0852	2021-01-25	194	142
INS 0853	2021-01-25	2006	7983
INS 0854	2021-01-25	410	450
INS 0862	2021-01-26	0	0
INS 0863	2021-01-26	18	16
INS 0864	2021-01-27	1167	1523
INS 0866	2021-01-27	176	141
INS 0867	2021-01-27	916	456
INS 0868	2021-01-27	118	142
INS 0882	2021-01-27	142	99
INS 0886	2021-01-27	20	15
INS 0891	2021-01-28	37	16
INS 0894	2021-01-28	269	144
INS 0895	2021-01-28	1153	944
INS 0896	2021-01-28	248	271
INS 0899	2021-01-28	64	35
INS 0900	2021-01-28	138	49
INS 0902	2021-01-28	277	187
INS 0903	2021-01-29	343	163
INS 0904	2021-01-29	63	28
INS 0905	2021-01-29	39	24
INS 0915	2021-01-29	80	113
INS 0919	2021-01-29	44	35
INS 0920	2021-01-29	286	302
INS 0923	2021-02-01	732	1361
INS 0924	2021-02-01	1120	800
INS 0929	2021-02-01	0	0
INS 0969	2021-02-01	12	12
INS1569	2020-09-21	5	4
INS1570	2020-09-21	60	61
INS1571	2020-09-21	299	251
INS1573	2020-09-21	66	61
